# Supplementary material for: catena-Poly[bis­[octa­kis(dimethyl sulf­oxide)praseodymium(III)] hexa-μ3-sulfido-dodeca-μ2-sulfido-hexa­sul­fido­hexa­silverhexa­molybdenum]
Source: Acta Crystallogr Sect E Struct Rep Online. 2008 Jul 31;64(Pt 8):m1100–1. doi: 10.1107/S1600536808023696 (PMC2962003; doi:10.1107/S1600536808023696)
Supplement: Supplementary file 1 [file e-64-m1100-sup1.cif]

##############################################################################
###                                                                        ###
###        Electronic paper (Acta Crystallographica Section E)             ###
###                                                                        ###
##############################################################################
#                                                                            #
# This CIF contains the data in a paper accepted for publication in Acta     #
# Crystallographica Section E. It conforms to the requirements of Notes      #
# for Authors for Section E, and has been peer reviewed under the auspices   #
# of the IUCr Commission on Journals.                                        #
#                                                                            #
# Full details of the Crystallographic Information File format               #
# are given in the paper "The Crystallographic Information File (CIF):       #
# a New Standard Archive File for Crystallography" by S. R. Hall, F. H.      #
# Allen and I. D. Brown [Acta Cryst. (1991), A47, 655-685].                  #
#                                                                            #
# The current version of the core CIF dictionary is obtainable from          #
# ftp://ftp.iucr.org/pub/cif_core.dic. The current version number is 2.4.    #
#                                                                            #
# Software is freely available for graphical display of the structure(s) in  #
# this CIF.  For information consult the CIF home page http://www.iucr.org/  #
# cif/home.html                                                              #
#                                                                            #
# This file may be used for bona fide research purposes within the           #
# scientific community so long as proper attribution is given to the journal # 
# article from which it was obtained.                                        #
#                                                                            #
##############################################################################
                                             
data_I
_audit_creation_method     SHELXL-97
_chemical_name_systematic
;
<i>catena</i>-Poly[bis[octakis(dimethyl sulfoxide)praseodymium(III)]
hexa-\m~3~-sulfido-dodeca-\m~2~-sulfido-hexasulfidohexasilverhexamolybdenum]
;
_chemical_name_common     ?
_chemical_formula_moiety     '2(C16 H48 O8 Pr S8 3+), Ag6 Mo6 S24 6-'
_chemical_formula_sum     'C32 H96 Ag6 Mo6 O16 Pr2 S40'
_chemical_formula_iupac     '[Pr (C2 H6 O S)8]2 [Mo6 Ag6 S24]'
_chemical_formula_weight     3524.17
_chemical_melting_point     ?
_symmetry_cell_setting     'Triclinic'
_symmetry_space_group_name_H-M     'P-1   '
_symmetry_space_group_name_Hall     '-P 1'
loop_
    _symmetry_equiv_pos_as_xyz
    'x, y, z'
    '-x, -y, -z'
_cell_length_a     15.1808(15)
_cell_length_b     17.6200(17)
_cell_length_c     19.960(2)
_cell_angle_alpha     89.912(2)
_cell_angle_beta     89.768(3)
_cell_angle_gamma     87.616(3)
_cell_volume     5334.4(9)
_cell_formula_units_Z     2
_cell_measurement_reflns_used     19555
_cell_measurement_theta_min     2.11
_cell_measurement_theta_max     25.5
_cell_measurement_temperature     291(2)
_exptl_crystal_description     'block'
_exptl_crystal_colour     'black-red'
_exptl_crystal_size_max     0.30
_exptl_crystal_size_mid     0.26
_exptl_crystal_size_min     0.24
_exptl_crystal_density_diffrn     2.194
_exptl_crystal_density_meas     ?
_exptl_crystal_density_method     'not measured'
_exptl_crystal_F_000     3416
_exptl_absorpt_coefficient_mu     3.471
_exptl_absorpt_correction_type     'multi-scan'
_exptl_absorpt_process_details     '(SADABS; Bruker, 2000)'
_exptl_absorpt_correction_T_min     0.375
_exptl_absorpt_correction_T_max     0.435
_exptl_special_details
;
Yield: 0.377 g in pure form, 63.6% (based on Mo). Analysis calculated for
C~32~H~96~Ag~6~Mo~6~O~16~Pr~2~S~40~: C 10.91, H 2.75%; found: C 10.82, H 2.86%.
;
_diffrn_ambient_temperature     291(2)
_diffrn_radiation_type     MoK\a
_diffrn_radiation_wavelength     0.71073
_diffrn_radiation_source     'fine-focus sealed tube'
_diffrn_radiation_monochromator     graphite
_diffrn_measurement_device_type     'Bruker SMART ApexII CCD'
_diffrn_measurement_method     'phi and omega scans'
_diffrn_detector_area_resol_mean     ?
_diffrn_reflns_number     63226
_diffrn_reflns_av_R_equivalents     0.0400
_diffrn_reflns_av_sigmaI/netI     0.0496
_diffrn_reflns_theta_min     1.16
_diffrn_reflns_theta_max     25.50
_diffrn_reflns_theta_full     25.50
_diffrn_measured_fraction_theta_max     0.983
_diffrn_measured_fraction_theta_full     0.983
_diffrn_reflns_limit_h_min     -18
_diffrn_reflns_limit_h_max     18
_diffrn_reflns_limit_k_min     -21
_diffrn_reflns_limit_k_max     21
_diffrn_reflns_limit_l_min     -24
_diffrn_reflns_limit_l_max     21
_diffrn_standards_number     ?
_diffrn_standards_interval_count     ?
_diffrn_standards_interval_time     ?
_diffrn_standards_decay_%     ?
_refine_special_details
;
Refinement of <i>F</i>^2^ against ALL reflections. The weighted <i>R</i>-factor
<i>wR</i> and goodness of fit <i>S</i> are based on <i>F</i>^2^, conventional
<i>R</i>-factors <i>R</i> are based on <i>F</i>, with <i>F</i> set to zero for
negative <i>F</i>^2^. The threshold expression of <i>F</i>^2^ >
\s(<i>F</i>^2^) is used only for calculating <i>R</i>-factors(gt) <i>etc</i>.
and is not relevant to the choice of reflections for refinement.
<i>R</i>-factors based on <i>F</i>^2^ are statistically about twice as large
as those based on <i>F</i>, and <i>R</i>- factors based on ALL data will be
even larger.
;
_reflns_number_total     19555
_reflns_number_gt     16163
_reflns_threshold_expression     >2sigma(I)
_refine_ls_structure_factor_coef     Fsqd
_refine_ls_matrix_type     fullcycle
_refine_ls_R_factor_all     0.0645
_refine_ls_R_factor_gt     0.0490
_refine_ls_wR_factor_gt     0.1065
_refine_ls_wR_factor_ref     0.1108
_refine_ls_goodness_of_fit_ref     1.028
_refine_ls_restrained_S_all     1.028
_refine_ls_number_reflns     19555
_refine_ls_number_parameters     951
_refine_ls_number_restraints     0
_refine_ls_hydrogen_treatment     constr
_refine_ls_weighting_scheme     calc
_refine_ls_weighting_details
                 'calc w=1/[\s^2^(Fo^2^)+(0.0700P)^2^] where P=(Fo^2^+2Fc^2^)/3'
_atom_sites_solution_hydrogens     geom
_atom_sites_solution_primary     direct
_atom_sites_solution_secondary     difmap
_refine_ls_shift/su_max     0.000
_refine_ls_shift/su_mean     0.000
_refine_diff_density_max     0.873
_refine_diff_density_min     -1.556
_refine_ls_extinction_method     none
_refine_ls_extinction_coef     ?
loop_
    _atom_type_symbol
    _atom_type_description
    _atom_type_scat_dispersion_real
    _atom_type_scat_dispersion_imag
    _atom_type_scat_source
    'C' 'C' 0.0033 0.0016
                         'International Tables Vol C Tables 4.2.6.8 and 6.1.1.4'
    'H' 'H' 0.0000 0.0000
                         'International Tables Vol C Tables 4.2.6.8 and 6.1.1.4'
    'O' 'O' 0.0106 0.0060
                         'International Tables Vol C Tables 4.2.6.8 and 6.1.1.4'
    'S' 'S' 0.1246 0.1234
                         'International Tables Vol C Tables 4.2.6.8 and 6.1.1.4'
    'Ag' 'Ag' -0.8971 1.1015
                         'International Tables Vol C Tables 4.2.6.8 and 6.1.1.4'
    'Pr' 'Pr' -0.2180 2.8214
                         'International Tables Vol C Tables 4.2.6.8 and 6.1.1.4'
    'Mo' 'Mo' -1.6832 0.6857
                         'International Tables Vol C Tables 4.2.6.8 and 6.1.1.4'
_computing_data_collection     'APEX2 (Bruker, 2004)'
_computing_cell_refinement     'SAINT (Bruker, 2004)'
_computing_data_reduction     'SAINT (Bruker, 2004)'
_computing_structure_solution     'SHELXS97 (Sheldrick, 2008)'
_computing_structure_refinement     'SHELXL97 (Sheldrick, 2008)'
_computing_molecular_graphics     'SHELXL97 (Sheldrick, 2008)'
_computing_publication_material
                            'SHELXL97 (Sheldrick, 2008) and PLATON (Spek, 2003)'
loop_
    _atom_site_type_symbol
    _atom_site_label
    _atom_site_fract_x
    _atom_site_fract_y
    _atom_site_fract_z
    _atom_site_U_iso_or_equiv
    _atom_site_adp_type
    _atom_site_calc_flag
    _atom_site_refinement_flags
    _atom_site_occupancy
    _atom_site_disorder_assembly
    _atom_site_disorder_group
    Ag Ag1 0.78546(3) 0.27180(3) 0.04430(3) 0.02200(10) Uani d . 1 . .
    Ag Ag2 0.87061(3) 0.43334(3) 0.18316(2) 0.01931(10) Uani d . 1 . .
    Ag Ag3 0.84246(3) 0.37447(3) 0.38218(2) 0.02125(10) Uani d . 1 . .
    Ag Ag4 0.70699(3) 0.22873(3) 0.54426(3) 0.02098(10) Uani d . 1 . .
    Ag Ag5 0.62965(3) 0.06681(3) 0.68251(2) 0.01838(10) Uani d . 1 . .
    Ag Ag6 0.65666(3) 0.12879(3) 0.88251(3) 0.02199(10) Uani d . 1 . .
    C C1 0.8958(5) 0.9234(5) -0.0213(4) 0.0334(18) Uani d . 1 . .
    H H1A 0.9466 0.9536 -0.0169 0.050 Uiso calc R 1 . .
    H H1B 0.8691 0.9328 -0.0643 0.050 Uiso calc R 1 . .
    H H1C 0.9133 0.8705 -0.0177 0.050 Uiso calc R 1 . .
    C C2 0.8145(4) 1.0521(4) 0.0348(4) 0.0246(14) Uani d . 1 . .
    H H2A 0.7557 1.0702 0.0239 0.037 Uiso calc R 1 . .
    H H2B 0.8540 1.0653 -0.0006 0.037 Uiso calc R 1 . .
    H H2C 0.8325 1.0749 0.0758 0.037 Uiso calc R 1 . .
    C C3 0.9335(5) 1.1728(5) 0.2546(5) 0.045(2) Uani d . 1 . .
    H H3A 0.9868 1.1415 0.2563 0.068 Uiso calc R 1 . .
    H H3B 0.9344 1.2104 0.2893 0.068 Uiso calc R 1 . .
    H H3C 0.9293 1.1975 0.2117 0.068 Uiso calc R 1 . .
    C C4 0.7575(5) 1.1766(4) 0.2372(5) 0.0369(19) Uani d . 1 . .
    H H4A 0.7282 1.1535 0.2004 0.055 Uiso calc R 1 . .
    H H4B 0.7824 1.2230 0.2225 0.055 Uiso calc R 1 . .
    H H4C 0.7158 1.1874 0.2726 0.055 Uiso calc R 1 . .
    C C5 0.5570(6) 1.0542(4) 0.1992(4) 0.0377(19) Uani d . 1 . .
    H H5A 0.6021 1.0742 0.2270 0.056 Uiso calc R 1 . .
    H H5B 0.5083 1.0403 0.2268 0.056 Uiso calc R 1 . .
    H H5C 0.5374 1.0922 0.1675 0.056 Uiso calc R 1 . .
    C C6 0.5746(4) 1.0049(4) 0.0764(3) 0.0239(14) Uani d . 1 . .
    H H6A 0.5765 1.0593 0.0754 0.036 Uiso calc R 1 . .
    H H6B 0.5165 0.9901 0.0648 0.036 Uiso calc R 1 . .
    H H6C 0.6165 0.9835 0.0448 0.036 Uiso calc R 1 . .
    C C7 0.6163(5) 1.0313(4) 0.4018(4) 0.0328(17) Uani d . 1 . .
    H H7A 0.6447 1.0789 0.4000 0.049 Uiso calc R 1 . .
    H H7B 0.5959 1.0225 0.4467 0.049 Uiso calc R 1 . .
    H H7C 0.5670 1.0327 0.3717 0.049 Uiso calc R 1 . .
    C C8 0.7746(5) 0.9889(4) 0.4284(4) 0.0312(16) Uani d . 1 . .
    H H8A 0.8307 0.9702 0.4115 0.047 Uiso calc R 1 . .
    H H8B 0.7666 0.9706 0.4732 0.047 Uiso calc R 1 . .
    H H8C 0.7727 1.0434 0.4285 0.047 Uiso calc R 1 . .
    C C9 1.0710(6) 1.0131(5) 0.3723(5) 0.044(2) Uani d . 1 . .
    H H9A 1.1160 1.0095 0.3383 0.066 Uiso calc R 1 . .
    H H9B 1.0976 1.0074 0.4156 0.066 Uiso calc R 1 . .
    H H9C 1.0404 1.0618 0.3694 0.066 Uiso calc R 1 . .
    C C10 1.0723(5) 0.8691(5) 0.3279(4) 0.039(2) Uani d . 1 . .
    H H10A 1.0574 0.8562 0.2827 0.059 Uiso calc R 1 . .
    H H10B 1.0725 0.8244 0.3554 0.059 Uiso calc R 1 . .
    H H10C 1.1297 0.8901 0.3285 0.059 Uiso calc R 1 . .
    C C11 0.7288(5) 0.7341(5) 0.3713(5) 0.042(2) Uani d . 1 . .
    H H11A 0.7236 0.6802 0.3756 0.063 Uiso calc R 1 . .
    H H11B 0.6798 0.7551 0.3461 0.063 Uiso calc R 1 . .
    H H11C 0.7289 0.7568 0.4150 0.063 Uiso calc R 1 . .
    C C12 0.9034(5) 0.7244(5) 0.3821(4) 0.0343(18) Uani d . 1 . .
    H H12A 0.9443 0.7636 0.3897 0.051 Uiso calc R 1 . .
    H H12B 0.9345 0.6798 0.3653 0.051 Uiso calc R 1 . .
    H H12C 0.8746 0.7124 0.4235 0.051 Uiso calc R 1 . .
    C C13 0.6233(5) 0.7258(4) 0.1818(4) 0.0349(18) Uani d . 1 . .
    H H13A 0.6555 0.6992 0.2165 0.052 Uiso calc R 1 . .
    H H13B 0.5996 0.6897 0.1514 0.052 Uiso calc R 1 . .
    H H13C 0.5760 0.7562 0.2014 0.052 Uiso calc R 1 . .
    C C14 0.7488(5) 0.7190(4) 0.0897(4) 0.0303(16) Uani d . 1 . .
    H H14A 0.7840 0.7434 0.0566 0.045 Uiso calc R 1 . .
    H H14B 0.7065 0.6886 0.0677 0.045 Uiso calc R 1 . .
    H H14C 0.7861 0.6872 0.1176 0.045 Uiso calc R 1 . .
    C C15 1.0379(5) 0.7185(4) 0.1564(4) 0.0327(17) Uani d . 1 . .
    H H15A 1.0847 0.7110 0.1243 0.049 Uiso calc R 1 . .
    H H15B 1.0014 0.6753 0.1561 0.049 Uiso calc R 1 . .
    H H15C 1.0625 0.7242 0.2002 0.049 Uiso calc R 1 . .
    C C16 1.0620(5) 0.8539(5) 0.1084(5) 0.041(2) Uani d . 1 . .
    H H16A 1.0395 0.9045 0.0990 0.061 Uiso calc R 1 . .
    H H16B 1.0876 0.8321 0.0684 0.061 Uiso calc R 1 . .
    H H16C 1.1062 0.8556 0.1426 0.061 Uiso calc R 1 . .
    C C17 0.4200(5) 0.6293(5) 0.8322(4) 0.0332(18) Uani d . 1 . .
    H H17A 0.4525 0.6748 0.8348 0.050 Uiso calc R 1 . .
    H H17B 0.3985 0.6166 0.8760 0.050 Uiso calc R 1 . .
    H H17C 0.3711 0.6373 0.8023 0.050 Uiso calc R 1 . .
    C C18 0.4629(6) 0.4856(5) 0.8743(5) 0.050(2) Uani d . 1 . .
    H H18A 0.5005 0.4405 0.8714 0.075 Uiso calc R 1 . .
    H H18B 0.4024 0.4722 0.8713 0.075 Uiso calc R 1 . .
    H H18C 0.4724 0.5103 0.9164 0.075 Uiso calc R 1 . .
    C C19 0.6012(6) 0.7740(5) 0.8559(5) 0.052(2) Uani d . 1 . .
    H H19A 0.6192 0.8171 0.8306 0.078 Uiso calc R 1 . .
    H H19B 0.5796 0.7905 0.8990 0.078 Uiso calc R 1 . .
    H H19C 0.5553 0.7494 0.8323 0.078 Uiso calc R 1 . .
    C C20 0.7616(5) 0.7735(5) 0.8928(4) 0.038(2) Uani d . 1 . .
    H H20A 0.8187 0.7482 0.8960 0.058 Uiso calc R 1 . .
    H H20B 0.7440 0.7926 0.9361 0.058 Uiso calc R 1 . .
    H H20C 0.7642 0.8150 0.8617 0.058 Uiso calc R 1 . .
    C C21 0.7209(4) 0.5185(4) 0.9328(3) 0.0260(15) Uani d . 1 . .
    H H21A 0.6735 0.5562 0.9299 0.039 Uiso calc R 1 . .
    H H21B 0.7415 0.5154 0.9782 0.039 Uiso calc R 1 . .
    H H21C 0.7002 0.4701 0.9194 0.039 Uiso calc R 1 . .
    C C22 0.8955(4) 0.4710(4) 0.9029(4) 0.0259(15) Uani d . 1 . .
    H H22A 0.8879 0.4256 0.8774 0.039 Uiso calc R 1 . .
    H H22B 0.8906 0.4597 0.9498 0.039 Uiso calc R 1 . .
    H H22C 0.9527 0.4900 0.8937 0.039 Uiso calc R 1 . .
    C C23 0.9432(6) 0.4461(4) 0.7015(4) 0.037(2) Uani d . 1 . .
    H H23A 0.9331 0.4547 0.7485 0.055 Uiso calc R 1 . .
    H H23B 1.0054 0.4408 0.6931 0.055 Uiso calc R 1 . .
    H H23C 0.9155 0.4005 0.6882 0.055 Uiso calc R 1 . .
    C C24 0.9197(5) 0.4921(4) 0.5702(4) 0.0351(18) Uani d . 1 . .
    H H24A 0.9771 0.4671 0.5678 0.053 Uiso calc R 1 . .
    H H24B 0.9175 0.5350 0.5405 0.053 Uiso calc R 1 . .
    H H24C 0.8759 0.4572 0.5572 0.053 Uiso calc R 1 . .
    C C25 0.6809(4) 0.4519(4) 0.5293(4) 0.0243(15) Uani d . 1 . .
    H H25A 0.7230 0.4241 0.5565 0.036 Uiso calc R 1 . .
    H H25B 0.6940 0.4427 0.4828 0.036 Uiso calc R 1 . .
    H H25C 0.6227 0.4356 0.5392 0.036 Uiso calc R 1 . .
    C C26 0.6145(5) 0.5818(5) 0.4818(4) 0.041(2) Uani d . 1 . .
    H H26A 0.5783 0.6238 0.4983 0.061 Uiso calc R 1 . .
    H H26B 0.5776 0.5418 0.4681 0.061 Uiso calc R 1 . .
    H H26C 0.6485 0.5982 0.4443 0.061 Uiso calc R 1 . .
    C C27 0.4390(4) 0.6424(4) 0.6146(4) 0.0276(16) Uani d . 1 . .
    H H27A 0.4616 0.5965 0.5936 0.041 Uiso calc R 1 . .
    H H27B 0.3995 0.6691 0.5844 0.041 Uiso calc R 1 . .
    H H27C 0.4079 0.6300 0.6549 0.041 Uiso calc R 1 . .
    C C28 0.4711(6) 0.7858(4) 0.6537(4) 0.0350(18) Uani d . 1 . .
    H H28A 0.4164 0.7749 0.6753 0.053 Uiso calc R 1 . .
    H H28B 0.4593 0.8138 0.6132 0.053 Uiso calc R 1 . .
    H H28C 0.5057 0.8155 0.6831 0.053 Uiso calc R 1 . .
    C C29 0.7501(5) 0.3295(5) 0.7443(4) 0.0303(16) Uani d . 1 . .
    H H29A 0.8012 0.3396 0.7178 0.045 Uiso calc R 1 . .
    H H29B 0.7423 0.2757 0.7458 0.045 Uiso calc R 1 . .
    H H29C 0.7578 0.3482 0.7889 0.045 Uiso calc R 1 . .
    C C30 0.5723(5) 0.3183(4) 0.7461(4) 0.0372(19) Uani d . 1 . .
    H H30A 0.5997 0.2924 0.7834 0.056 Uiso calc R 1 . .
    H H30B 0.5526 0.2817 0.7145 0.056 Uiso calc R 1 . .
    H H30C 0.5228 0.3492 0.7617 0.056 Uiso calc R 1 . .
    C C31 0.7678(5) 0.7931(4) 0.5788(4) 0.0330(17) Uani d . 1 . .
    H H31A 0.8025 0.7561 0.5537 0.050 Uiso calc R 1 . .
    H H31B 0.7980 0.8398 0.5805 0.050 Uiso calc R 1 . .
    H H31C 0.7117 0.8016 0.5575 0.050 Uiso calc R 1 . .
    C C32 0.8554(5) 0.7855(5) 0.6919(4) 0.042(2) Uani d . 1 . .
    H H32A 0.8672 0.7631 0.7350 0.063 Uiso calc R 1 . .
    H H32B 0.8554 0.8398 0.6955 0.063 Uiso calc R 1 . .
    H H32C 0.9002 0.7684 0.6607 0.063 Uiso calc R 1 . .
    Mo Mo1 0.61048(4) 0.24994(3) -0.01700(3) 0.02195(12) Uani d . 1 . .
    Mo Mo2 0.95462(4) 0.33692(3) 0.07937(3) 0.02121(12) Uani d . 1 . .
    Mo Mo3 0.77241(4) 0.50147(3) 0.29754(3) 0.01952(11) Uani d . 1 . .
    Mo Mo4 0.88146(3) 0.24889(3) 0.48144(3) 0.01828(11) Uani d . 1 . .
    Mo Mo5 0.53974(4) 0.15946(3) 0.57924(3) 0.02027(12) Uani d . 1 . .
    Mo Mo6 0.73016(3) 0.00388(3) 0.79719(3) 0.01753(11) Uani d . 1 . .
    O O1 0.7860(3) 0.5247(3) 0.8064(3) 0.0288(11) Uani d . 1 . .
    O O2 0.6332(3) 0.4512(3) 0.7360(3) 0.0345(12) Uani d . 1 . .
    O O3 0.7990(3) 0.5091(3) 0.6592(2) 0.0267(10) Uani d . 1 . .
    O O4 0.6308(3) 0.5630(3) 0.6109(3) 0.0321(12) Uani d . 1 . .
    O O5 0.7596(4) 0.6741(3) 0.6534(3) 0.0329(12) Uani d . 1 . .
    O O6 0.5575(3) 0.6695(3) 0.7031(2) 0.0272(11) Uani d . 1 . .
    O O7 0.7184(3) 0.6894(3) 0.7999(3) 0.0278(11) Uani d . 1 . .
    O O8 0.5866(3) 0.5777(3) 0.8189(3) 0.0317(12) Uani d . 1 . .
    O O9 0.6996(3) 0.9815(3) 0.1620(3) 0.0352(12) Uani d . 1 . .
    O O10 0.8465(3) 1.0588(3) 0.2127(3) 0.0341(12) Uani d . 1 . .
    O O11 0.7216(3) 0.9764(3) 0.3074(3) 0.0300(11) Uani d . 1 . .
    O O12 0.9460(3) 0.9716(3) 0.2996(3) 0.0313(11) Uani d . 1 . .
    O O13 0.8328(3) 0.8390(3) 0.3232(3) 0.0281(11) Uani d . 1 . .
    O O14 0.9421(3) 0.8320(3) 0.2026(2) 0.0294(11) Uani d . 1 . .
    O O15 0.7539(3) 0.8055(3) 0.1910(3) 0.0347(12) Uani d . 1 . .
    O O16 0.8656(3) 0.9315(3) 0.1070(3) 0.0330(12) Uani d . 1 . .
    Pr Pr1 0.68424(3) 0.57914(2) 0.72542(2) 0.02548(8) Uani d . 1 . .
    Pr Pr2 0.82416(3) 0.92341(2) 0.22508(2) 0.02798(9) Uani d . 1 . .
    S S1 0.80876(11) 0.54420(9) 0.87912(9) 0.0248(3) Uani d . 1 . .
    S S2 0.65104(11) 0.37779(10) 0.70611(9) 0.0258(4) Uani d . 1 . .
    S S3 0.89809(11) 0.52398(10) 0.65518(9) 0.0241(3) Uani d . 1 . .
    S S4 0.68607(10) 0.54836(9) 0.54593(9) 0.0216(3) Uani d . 1 . .
    S S5 0.75131(11) 0.75815(9) 0.66337(10) 0.0273(4) Uani d . 1 . .
    S S6 0.52875(10) 0.70130(9) 0.63470(8) 0.0204(3) Uani d . 1 . .
    S S7 0.68841(11) 0.71208(10) 0.86610(10) 0.0268(4) Uani d . 1 . .
    S S8 0.49025(11) 0.55351(10) 0.80179(9) 0.0283(4) Uani d . 1 . .
    S S9 0.60037(11) 0.97252(9) 0.15556(8) 0.0222(3) Uani d . 1 . .
    S S10 0.84069(12) 1.11499(10) 0.26649(10) 0.0304(4) Uani d . 1 . .
    S S11 0.69190(12) 0.95725(9) 0.37809(9) 0.0253(3) Uani d . 1 . .
    S S12 0.99262(11) 0.93770(10) 0.35972(9) 0.0270(4) Uani d . 1 . .
    S S13 0.83075(11) 0.75346(10) 0.32827(10) 0.0280(4) Uani d . 1 . .
    S S14 0.97585(10) 0.79828(9) 0.13613(8) 0.0218(3) Uani d . 1 . .
    S S15 0.69540(11) 0.78562(11) 0.13722(10) 0.0298(4) Uani d . 1 . .
    S S16 0.81670(11) 0.94834(9) 0.04462(8) 0.0222(3) Uani d . 1 . .
    S S17 0.54376(12) 0.35754(9) -0.01073(9) 0.0262(4) Uani d . 1 . .
    S S18 0.73261(11) 0.25822(9) -0.08048(9) 0.0228(3) Uani d . 1 . .
    S S19 0.64721(10) 0.21231(9) 0.08602(9) 0.0221(3) Uani d . 1 . .
    S S20 0.93337(11) 0.21408(9) 0.07184(10) 0.0273(4) Uani d . 1 . .
    S S21 0.82979(10) 0.40873(9) 0.06364(8) 0.0212(3) Uani d . 1 . .
    S S22 1.01469(11) 0.35874(10) 0.17709(9) 0.0255(4) Uani d . 1 . .
    S S23 0.84212(12) 0.56812(9) 0.22337(9) 0.0276(4) Uani d . 1 . .
    S S24 0.76903(11) 0.37773(9) 0.27082(9) 0.0229(3) Uani d . 1 . .
    S S25 0.82802(11) 0.51972(10) 0.39758(9) 0.0255(4) Uani d . 1 . .
    S S26 0.97938(11) 0.32594(10) 0.43910(9) 0.0257(4) Uani d . 1 . .
    S S27 0.76187(11) 0.24381(9) 0.41848(9) 0.0228(3) Uani d . 1 . .
    S S28 0.84592(11) 0.28735(9) 0.58351(9) 0.0230(3) Uani d . 1 . .
    S S29 0.55611(11) 0.28247(9) 0.57021(9) 0.0234(3) Uani d . 1 . .
    S S30 0.66753(10) 0.09053(9) 0.56254(8) 0.0211(3) Uani d . 1 . .
    S S31 0.48045(10) 0.13744(9) 0.67810(9) 0.0227(3) Uani d . 1 . .
    S S32 0.66278(12) -0.06600(9) 0.72356(9) 0.0265(4) Uani d . 1 . .
    S S33 0.72800(10) 0.12826(9) 0.76892(9) 0.0220(3) Uani d . 1 . .
    S S34 0.67491(10) -0.01717(9) 0.89779(8) 0.0178(3) Uani d . 1 . .
    S S35 0.51836(10) 0.16917(9) -0.05732(9) 0.0220(3) Uani d . 1 . .
    S S36 1.04706(12) 0.36546(11) 0.00374(10) 0.0309(4) Uani d . 1 . .
    S S37 0.63694(10) 0.54508(10) 0.29967(9) 0.0253(4) Uani d . 1 . .
    S S38 0.94174(12) 0.13672(10) 0.48825(9) 0.0280(4) Uani d . 1 . .
    S S39 0.44672(12) 0.12648(11) 0.50451(10) 0.0304(4) Uani d . 1 . .
    S S40 0.86602(10) -0.03442(10) 0.79993(9) 0.0250(4) Uani d . 1 . .
loop_
    _atom_site_aniso_label
    _atom_site_aniso_U_11
    _atom_site_aniso_U_22
    _atom_site_aniso_U_33
    _atom_site_aniso_U_12
    _atom_site_aniso_U_13
    _atom_site_aniso_U_23
    Ag1 0.0213(2) 0.0185(2) 0.0261(3) 0.00145(18) -0.0051(2) -0.00202(19)
    Ag2 0.0233(2) 0.0186(2) 0.0162(2) -0.00268(18) 0.00113(18) -0.00311(18)
    Ag3 0.0201(2) 0.0245(2) 0.0188(2) 0.00338(18) -0.00084(19) 0.00360(19)
    Ag4 0.0194(2) 0.0228(2) 0.0205(3) 0.00222(18) 0.00016(19) 0.00386(19)
    Ag5 0.0162(2) 0.0221(2) 0.0168(2) -0.00022(17) -0.00191(18) 0.00371(19)
    Ag6 0.0211(2) 0.0185(2) 0.0262(3) 0.00178(18) -0.0051(2) -0.0019(2)
    C1 0.022(3) 0.055(5) 0.022(4) 0.015(3) -0.010(3) -0.019(3)
    C2 0.023(3) 0.024(3) 0.027(4) -0.002(3) 0.009(3) -0.010(3)
    C3 0.028(4) 0.053(5) 0.055(6) -0.001(4) -0.011(4) 0.005(4)
    C4 0.031(4) 0.024(4) 0.056(5) 0.000(3) -0.021(4) -0.005(3)
    C5 0.049(5) 0.030(4) 0.033(4) 0.003(3) 0.007(4) -0.021(3)
    C6 0.024(3) 0.026(3) 0.022(4) -0.008(3) 0.004(3) -0.003(3)
    C7 0.037(4) 0.035(4) 0.026(4) 0.008(3) -0.015(3) -0.018(3)
    C8 0.034(4) 0.035(4) 0.024(4) 0.012(3) 0.001(3) -0.014(3)
    C9 0.042(5) 0.047(5) 0.044(5) -0.019(4) 0.007(4) 0.015(4)
    C10 0.033(4) 0.049(5) 0.034(5) 0.017(4) 0.019(3) 0.017(4)
    C11 0.037(4) 0.042(5) 0.048(5) -0.010(4) 0.014(4) 0.003(4)
    C12 0.021(3) 0.045(4) 0.038(4) -0.009(3) -0.001(3) 0.019(4)
    C13 0.024(3) 0.026(4) 0.054(5) -0.005(3) 0.023(3) -0.005(3)
    C14 0.035(4) 0.019(3) 0.037(4) 0.001(3) 0.009(3) -0.002(3)
    C15 0.030(4) 0.022(3) 0.046(5) 0.007(3) -0.010(3) -0.006(3)
    C16 0.030(4) 0.042(5) 0.053(5) -0.016(3) -0.014(4) 0.006(4)
    C17 0.025(4) 0.049(5) 0.026(4) -0.008(3) -0.012(3) 0.017(3)
    C18 0.051(5) 0.048(5) 0.054(6) -0.027(4) -0.002(4) 0.004(4)
    C19 0.038(5) 0.054(5) 0.060(6) 0.033(4) 0.012(4) 0.015(5)
    C20 0.046(5) 0.045(5) 0.026(4) -0.025(4) 0.019(3) -0.014(3)
    C21 0.028(3) 0.033(4) 0.017(3) -0.013(3) 0.001(3) 0.011(3)
    C22 0.019(3) 0.037(4) 0.021(4) -0.001(3) -0.008(3) -0.001(3)
    C23 0.052(5) 0.020(3) 0.039(5) -0.016(3) -0.030(4) 0.008(3)
    C24 0.038(4) 0.033(4) 0.032(4) 0.018(3) 0.007(3) -0.011(3)
    C25 0.021(3) 0.028(3) 0.026(4) -0.019(3) 0.006(3) -0.006(3)
    C26 0.032(4) 0.057(5) 0.034(5) -0.016(4) 0.011(3) 0.019(4)
    C27 0.019(3) 0.032(4) 0.032(4) -0.012(3) -0.011(3) 0.000(3)
    C28 0.063(5) 0.012(3) 0.029(4) 0.012(3) 0.017(4) 0.003(3)
    C29 0.026(3) 0.042(4) 0.022(4) 0.007(3) 0.001(3) 0.013(3)
    C30 0.033(4) 0.033(4) 0.046(5) -0.002(3) -0.020(4) 0.016(4)
    C31 0.041(4) 0.016(3) 0.043(5) 0.001(3) -0.005(3) -0.001(3)
    C32 0.026(4) 0.061(5) 0.039(5) 0.016(4) -0.021(3) -0.024(4)
    Mo1 0.0212(3) 0.0183(3) 0.0262(3) 0.0016(2) -0.0051(2) -0.0019(2)
    Mo2 0.0216(3) 0.0202(3) 0.0215(3) 0.0035(2) -0.0024(2) 0.0008(2)
    Mo3 0.0198(3) 0.0192(3) 0.0195(3) -0.0004(2) -0.0046(2) 0.0017(2)
    Mo4 0.0179(3) 0.0178(3) 0.0190(3) 0.0024(2) 0.0007(2) 0.0024(2)
    Mo5 0.0198(3) 0.0196(3) 0.0210(3) 0.0037(2) -0.0003(2) 0.0017(2)
    Mo6 0.0201(3) 0.0186(3) 0.0136(3) 0.0026(2) 0.0000(2) 0.0006(2)
    O1 0.034(3) 0.016(2) 0.035(3) 0.0028(19) -0.002(2) -0.001(2)
    O2 0.030(3) 0.036(3) 0.038(3) -0.009(2) -0.007(2) 0.003(2)
    O3 0.026(2) 0.032(3) 0.022(3) -0.004(2) -0.001(2) -0.004(2)
    O4 0.031(3) 0.044(3) 0.020(3) 0.006(2) -0.002(2) -0.015(2)
    O5 0.044(3) 0.022(2) 0.033(3) 0.001(2) 0.004(2) 0.005(2)
    O6 0.027(2) 0.028(2) 0.026(3) 0.007(2) -0.017(2) -0.009(2)
    O7 0.025(2) 0.025(2) 0.033(3) 0.0097(19) -0.018(2) -0.009(2)
    O8 0.025(2) 0.044(3) 0.027(3) -0.006(2) -0.006(2) 0.004(2)
    O9 0.035(3) 0.032(3) 0.039(3) -0.002(2) -0.011(2) 0.008(2)
    O10 0.022(2) 0.032(3) 0.047(4) 0.000(2) -0.001(2) 0.004(2)
    O11 0.036(3) 0.026(3) 0.028(3) -0.004(2) 0.003(2) 0.006(2)
    O12 0.034(3) 0.028(3) 0.031(3) 0.010(2) -0.006(2) -0.004(2)
    O13 0.033(3) 0.019(2) 0.032(3) 0.0003(19) 0.003(2) 0.008(2)
    O14 0.028(3) 0.043(3) 0.017(3) 0.000(2) -0.004(2) -0.013(2)
    O15 0.033(3) 0.035(3) 0.035(3) 0.009(2) 0.005(2) -0.009(2)
    O16 0.032(3) 0.039(3) 0.027(3) 0.008(2) -0.008(2) 0.004(2)
    Pr1 0.02798(19) 0.02676(19) 0.0212(2) 0.00459(15) -0.00136(15) 0.00115(15)
    Pr2 0.0321(2) 0.02562(19) 0.0257(2) 0.00574(16) -0.00071(16) -0.00028(16)
    S1 0.0262(8) 0.0230(8) 0.0251(9) -0.0015(6) -0.0049(7) 0.0015(7)
    S2 0.0244(8) 0.0251(8) 0.0284(10) -0.0082(7) -0.0040(7) 0.0006(7)
    S3 0.0207(8) 0.0279(8) 0.0233(9) 0.0053(6) -0.0046(6) -0.0015(7)
    S4 0.0202(7) 0.0227(8) 0.0218(8) 0.0017(6) -0.0002(6) -0.0022(6)
    S5 0.0287(9) 0.0208(8) 0.0327(10) -0.0032(7) -0.0028(7) -0.0023(7)
    S6 0.0219(8) 0.0212(7) 0.0180(8) 0.0010(6) -0.0008(6) 0.0028(6)
    S7 0.0173(8) 0.0297(9) 0.0334(10) 0.0008(6) -0.0076(7) 0.0049(7)
    S8 0.0236(8) 0.0350(9) 0.0273(10) -0.0140(7) -0.0017(7) -0.0016(7)
    S9 0.0266(8) 0.0192(7) 0.0203(8) 0.0062(6) -0.0021(6) 0.0006(6)
    S10 0.0344(9) 0.0290(9) 0.0280(10) -0.0033(7) -0.0056(8) 0.0063(7)
    S11 0.0310(9) 0.0228(8) 0.0217(9) 0.0033(7) 0.0042(7) -0.0074(7)
    S12 0.0174(8) 0.0342(9) 0.0297(10) -0.0041(7) 0.0018(7) 0.0030(7)
    S13 0.0213(8) 0.0292(9) 0.0339(10) -0.0074(7) -0.0033(7) 0.0076(8)
    S14 0.0226(8) 0.0272(8) 0.0153(8) 0.0022(6) 0.0037(6) 0.0017(6)
    S15 0.0209(8) 0.0320(9) 0.0366(11) -0.0013(7) -0.0033(7) 0.0024(8)
    S16 0.0253(8) 0.0223(8) 0.0193(8) -0.0040(6) -0.0031(6) 0.0006(6)
    S17 0.0351(9) 0.0212(8) 0.0212(9) 0.0100(7) -0.0031(7) -0.0023(7)
    S18 0.0228(8) 0.0234(8) 0.0219(9) 0.0035(6) -0.0010(6) -0.0073(7)
    S19 0.0213(8) 0.0186(7) 0.0263(9) 0.0015(6) -0.0050(6) -0.0018(6)
    S20 0.0270(8) 0.0195(8) 0.0344(10) 0.0094(6) -0.0046(7) -0.0027(7)
    S21 0.0223(8) 0.0189(7) 0.0220(9) 0.0054(6) -0.0054(6) -0.0059(6)
    S22 0.0211(8) 0.0324(9) 0.0230(9) -0.0001(7) -0.0045(7) 0.0024(7)
    S23 0.0349(9) 0.0207(8) 0.0272(9) -0.0025(7) 0.0124(7) -0.0014(7)
    S24 0.0251(8) 0.0219(8) 0.0221(9) -0.0071(6) -0.0052(7) 0.0035(6)
    S25 0.0266(8) 0.0284(8) 0.0216(9) 0.0002(7) -0.0084(7) -0.0047(7)
    S26 0.0179(7) 0.0302(9) 0.0291(10) -0.0012(6) -0.0018(7) 0.0068(7)
    S27 0.0206(7) 0.0274(8) 0.0200(8) 0.0033(6) -0.0009(6) 0.0006(7)
    S28 0.0274(8) 0.0203(8) 0.0211(9) 0.0011(6) -0.0011(7) -0.0036(6)
    S29 0.0236(8) 0.0195(8) 0.0262(9) 0.0071(6) 0.0034(7) 0.0077(7)
    S30 0.0213(7) 0.0225(8) 0.0192(8) 0.0022(6) 0.0027(6) -0.0013(6)
    S31 0.0210(8) 0.0233(8) 0.0232(9) 0.0071(6) 0.0015(6) -0.0030(7)
    S32 0.0344(9) 0.0199(8) 0.0255(9) -0.0028(7) -0.0063(7) -0.0032(7)
    S33 0.0214(8) 0.0184(7) 0.0262(9) 0.0016(6) -0.0050(7) -0.0019(6)
    S34 0.0201(7) 0.0189(7) 0.0142(8) 0.0026(6) 0.0001(6) 0.0006(6)
    S35 0.0214(8) 0.0188(7) 0.0257(9) 0.0019(6) -0.0050(6) -0.0020(7)
    S36 0.0289(9) 0.0324(9) 0.0312(10) 0.0002(7) 0.0071(8) -0.0019(8)
    S37 0.0173(7) 0.0369(9) 0.0215(9) 0.0016(7) -0.0041(6) -0.0051(7)
    S38 0.0360(9) 0.0276(9) 0.0190(9) 0.0155(7) 0.0066(7) -0.0004(7)
    S39 0.0285(9) 0.0338(9) 0.0291(10) -0.0009(7) -0.0083(7) -0.0068(8)
    S40 0.0185(8) 0.0364(9) 0.0190(9) 0.0101(7) 0.0043(6) 0.0034(7)
_geom_special_details
;
All e.s.d.'s (except the e.s.d. in the dihedral angle between two l.s. planes)
are estimated using the full covariance matrix. The cell e.s.d.'s are taken
into account individually in the estimation of e.s.d.'s in distances, angles
and torsion angles; correlations between e.s.d.'s in cell parameters are only
used when they are defined by crystal symmetry. An approximate (isotropic)
treatment of cell e.s.d.'s is used for estimating e.s.d.'s involving l.s.
planes.
;
loop_
    _geom_bond_atom_site_label_1
    _geom_bond_atom_site_label_2
    _geom_bond_site_symmetry_2
    _geom_bond_distance
    _geom_bond_publ_flag
    Ag1 S20 . 2.4893(17) ?
    Ag1 S19 . 2.5226(16) ?
    Ag1 S21 . 2.5619(16) ?
    Ag1 S18 . 2.6341(17) ?
    Ag1 Mo2 . 2.9433(6) ?
    Ag1 Mo1 . 2.9690(6) ?
    Ag2 S22 . 2.5072(17) ?
    Ag2 S21 . 2.5101(17) ?
    Ag2 S23 . 2.5274(17) ?
    Ag2 S24 . 2.5492(16) ?
    Ag2 Mo2 . 2.9349(6) ?
    Ag2 Mo3 . 2.9509(6) ?
    Ag3 S24 . 2.4901(17) ?
    Ag3 S26 . 2.4921(17) ?
    Ag3 S25 . 2.5783(18) ?
    Ag3 S27 . 2.7465(17) ?
    Ag3 Mo3 . 2.9660(6) ?
    Ag3 Mo4 . 3.0099(6) ?
    Ag4 S29 . 2.4946(16) ?
    Ag4 S28 . 2.5151(16) ?
    Ag4 S30 . 2.5571(16) ?
    Ag4 S27 . 2.6584(17) ?
    Ag4 Mo5 . 2.9436(6) ?
    Ag4 Mo4 . 2.9602(6) ?
    Ag5 S30 . 2.4992(17) ?
    Ag5 S32 . 2.5100(17) ?
    Ag5 S31 . 2.5404(16) ?
    Ag5 S33 . 2.5568(16) ?
    Ag5 Mo5 . 2.9333(6) ?
    Ag5 Mo6 . 2.9457(6) ?
    Ag6 S35 1_556 2.4929(17) ?
    Ag6 S33 . 2.5085(18) ?
    Ag6 S34 . 2.5929(15) ?
    Ag6 S18 1_556 2.7032(16) ?
    Ag6 Mo6 . 2.9632(6) ?
    Ag6 Mo1 1_556 2.9915(6) ?
    C1 S16 . 1.820(7) ?
    C1 H1A . 0.9600 ?
    C1 H1B . 0.9600 ?
    C1 H1C . 0.9600 ?
    C2 S16 . 1.837(7) ?
    C2 H2A . 0.9600 ?
    C2 H2B . 0.9600 ?
    C2 H2C . 0.9600 ?
    C3 S10 . 1.788(8) ?
    C3 H3A . 0.9600 ?
    C3 H3B . 0.9600 ?
    C3 H3C . 0.9600 ?
    C4 S10 . 1.733(7) ?
    C4 H4A . 0.9600 ?
    C4 H4B . 0.9600 ?
    C4 H4C . 0.9600 ?
    C5 S9 . 1.785(7) ?
    C5 H5A . 0.9600 ?
    C5 H5B . 0.9600 ?
    C5 H5C . 0.9600 ?
    C6 S9 . 1.720(7) ?
    C6 H6A . 0.9600 ?
    C6 H6B . 0.9600 ?
    C6 H6C . 0.9600 ?
    C7 S11 . 1.765(7) ?
    C7 H7A . 0.9600 ?
    C7 H7B . 0.9600 ?
    C7 H7C . 0.9600 ?
    C8 S11 . 1.722(7) ?
    C8 H8A . 0.9600 ?
    C8 H8B . 0.9600 ?
    C8 H8C . 0.9600 ?
    C9 S12 . 1.838(8) ?
    C9 H9A . 0.9600 ?
    C9 H9B . 0.9600 ?
    C9 H9C . 0.9600 ?
    C10 S12 . 1.789(7) ?
    C10 H10A . 0.9600 ?
    C10 H10B . 0.9600 ?
    C10 H10C . 0.9600 ?
    C11 S13 . 1.812(7) ?
    C11 H11A . 0.9600 ?
    C11 H11B . 0.9600 ?
    C11 H11C . 0.9600 ?
    C12 S13 . 1.611(7) ?
    C12 H12A . 0.9600 ?
    C12 H12B . 0.9600 ?
    C12 H12C . 0.9600 ?
    C13 S15 . 1.785(7) ?
    C13 H13A . 0.9600 ?
    C13 H13B . 0.9600 ?
    C13 H13C . 0.9600 ?
    C14 S15 . 1.689(7) ?
    C14 H14A . 0.9600 ?
    C14 H14B . 0.9600 ?
    C14 H14C . 0.9600 ?
    C15 S14 . 1.709(7) ?
    C15 H15A . 0.9600 ?
    C15 H15B . 0.9600 ?
    C15 H15C . 0.9600 ?
    C16 S14 . 1.755(7) ?
    C16 H16A . 0.9600 ?
    C16 H16B . 0.9600 ?
    C16 H16C . 0.9600 ?
    C17 S8 . 1.780(8) ?
    C17 H17A . 0.9600 ?
    C17 H17B . 0.9600 ?
    C17 H17C . 0.9600 ?
    C18 S8 . 1.932(9) ?
    C18 H18A . 0.9600 ?
    C18 H18B . 0.9600 ?
    C18 H18C . 0.9600 ?
    C19 S7 . 1.692(7) ?
    C19 H19A . 0.9600 ?
    C19 H19B . 0.9600 ?
    C19 H19C . 0.9600 ?
    C20 S7 . 1.673(7) ?
    C20 H20A . 0.9600 ?
    C20 H20B . 0.9600 ?
    C20 H20C . 0.9600 ?
    C21 S1 . 1.781(6) ?
    C21 H21A . 0.9600 ?
    C21 H21B . 0.9600 ?
    C21 H21C . 0.9600 ?
    C22 S1 . 1.867(7) ?
    C22 H22A . 0.9600 ?
    C22 H22B . 0.9600 ?
    C22 H22C . 0.9600 ?
    C23 S3 . 1.769(7) ?
    C23 H23A . 0.9600 ?
    C23 H23B . 0.9600 ?
    C23 H23C . 0.9600 ?
    C24 S3 . 1.813(7) ?
    C24 H24A . 0.9600 ?
    C24 H24B . 0.9600 ?
    C24 H24C . 0.9600 ?
    C25 S4 . 1.737(6) ?
    C25 H25A . 0.9600 ?
    C25 H25B . 0.9600 ?
    C25 H25C . 0.9600 ?
    C26 S4 . 1.767(8) ?
    C26 H26A . 0.9600 ?
    C26 H26B . 0.9600 ?
    C26 H26C . 0.9600 ?
    C27 S6 . 1.794(6) ?
    C27 H27A . 0.9600 ?
    C27 H27B . 0.9600 ?
    C27 H27C . 0.9600 ?
    C28 S6 . 1.737(7) ?
    C28 H28A . 0.9600 ?
    C28 H28B . 0.9600 ?
    C28 H28C . 0.9600 ?
    C29 S2 . 1.862(7) ?
    C29 H29A . 0.9600 ?
    C29 H29B . 0.9600 ?
    C29 H29C . 0.9600 ?
    C30 S2 . 1.805(8) ?
    C30 H30A . 0.9600 ?
    C30 H30B . 0.9600 ?
    C30 H30C . 0.9600 ?
    C31 S5 . 1.815(8) ?
    C31 H31A . 0.9600 ?
    C31 H31B . 0.9600 ?
    C31 H31C . 0.9600 ?
    C32 S5 . 1.768(7) ?
    C32 H32A . 0.9600 ?
    C32 H32B . 0.9600 ?
    C32 H32C . 0.9600 ?
    Mo1 S17 . 2.1156(18) ?
    Mo1 S35 . 2.1925(16) ?
    Mo1 S19 . 2.2256(18) ?
    Mo1 S18 . 2.2512(18) ?
    Mo1 Ag6 1_554 2.9915(6) ?
    Mo2 S36 . 2.1308(19) ?
    Mo2 S22 . 2.1977(18) ?
    Mo2 S20 . 2.2070(18) ?
    Mo2 S21 . 2.2572(17) ?
    Mo3 S37 . 2.1655(17) ?
    Mo3 S23 . 2.1855(18) ?
    Mo3 S25 . 2.2004(18) ?
    Mo3 S24 . 2.2480(17) ?
    Mo4 S38 . 2.1475(18) ?
    Mo4 S28 . 2.2058(18) ?
    Mo4 S27 . 2.2172(17) ?
    Mo4 S26 . 2.2183(17) ?
    Mo5 S39 . 2.1552(18) ?
    Mo5 S29 . 2.1988(17) ?
    Mo5 S31 . 2.2061(18) ?
    Mo5 S30 . 2.2693(17) ?
    Mo6 S40 . 2.1440(17) ?
    Mo6 S32 . 2.2011(18) ?
    Mo6 S34 . 2.2098(17) ?
    Mo6 S33 . 2.2611(17) ?
    O1 S1 . 1.536(5) ?
    O1 Pr1 . 2.411(5) ?
    O2 S2 . 1.441(6) ?
    O2 Pr1 . 2.423(5) ?
    O3 S3 . 1.540(5) ?
    O3 Pr1 . 2.472(5) ?
    O4 S4 . 1.558(5) ?
    O4 Pr1 . 2.449(5) ?
    O5 S5 . 1.495(5) ?
    O5 Pr1 . 2.513(5) ?
    O6 S6 . 1.534(5) ?
    O6 Pr1 . 2.486(5) ?
    O7 S7 . 1.446(6) ?
    O7 Pr1 . 2.521(5) ?
    O8 S8 . 1.580(5) ?
    O8 Pr1 . 2.379(5) ?
    O9 S9 . 1.527(5) ?
    O9 Pr2 . 2.462(5) ?
    O10 S10 . 1.461(6) ?
    O10 Pr2 . 2.436(5) ?
    O11 S11 . 1.522(5) ?
    O11 Pr2 . 2.420(5) ?
    O12 S12 . 1.506(5) ?
    O12 Pr2 . 2.551(5) ?
    O13 S13 . 1.512(5) ?
    O13 Pr2 . 2.458(5) ?
    O14 S14 . 1.532(5) ?
    O14 Pr2 . 2.399(5) ?
    O15 S15 . 1.449(6) ?
    O15 Pr2 . 2.472(5) ?
    O16 S16 . 1.476(5) ?
    O16 Pr2 . 2.442(5) ?
    S18 Ag6 1_554 2.7032(16) ?
    S35 Ag6 1_554 2.4929(17) ?
loop_
    _geom_angle_atom_site_label_1
    _geom_angle_atom_site_label_2
    _geom_angle_atom_site_label_3
    _geom_angle_site_symmetry_1
    _geom_angle_site_symmetry_3
    _geom_angle
    _geom_angle_publ_flag
    S20 Ag1 S19 . . 120.61(6) ?
    S20 Ag1 S21 . . 94.74(5) ?
    S19 Ag1 S21 . . 126.66(5) ?
    S20 Ag1 S18 . . 116.60(6) ?
    S19 Ag1 S18 . . 90.53(5) ?
    S21 Ag1 S18 . . 108.88(5) ?
    S20 Ag1 Mo2 . . 47.03(4) ?
    S19 Ag1 Mo2 . . 146.88(4) ?
    S21 Ag1 Mo2 . . 47.79(4) ?
    S18 Ag1 Mo2 . . 122.58(4) ?
    S20 Ag1 Mo1 . . 146.81(4) ?
    S19 Ag1 Mo1 . . 46.95(4) ?
    S21 Ag1 Mo1 . . 117.22(4) ?
    S18 Ag1 Mo1 . . 46.91(4) ?
    Mo2 Ag1 Mo1 . . 161.995(19) ?
    S22 Ag2 S21 . . 94.72(5) ?
    S22 Ag2 S23 . . 128.21(6) ?
    S21 Ag2 S23 . . 115.56(6) ?
    S22 Ag2 S24 . . 110.98(6) ?
    S21 Ag2 S24 . . 115.23(5) ?
    S23 Ag2 S24 . . 93.50(5) ?
    S22 Ag2 Mo2 . . 46.82(4) ?
    S21 Ag2 Mo2 . . 48.21(4) ?
    S23 Ag2 Mo2 . . 145.24(4) ?
    S24 Ag2 Mo2 . . 120.96(4) ?
    S22 Ag2 Mo3 . . 131.56(4) ?
    S21 Ag2 Mo3 . . 132.93(4) ?
    S23 Ag2 Mo3 . . 46.23(4) ?
    S24 Ag2 Mo3 . . 47.56(4) ?
    Mo2 Ag2 Mo3 . . 168.497(18) ?
    S24 Ag3 S26 . . 141.66(6) ?
    S24 Ag3 S25 . . 93.75(5) ?
    S26 Ag3 S25 . . 108.70(5) ?
    S24 Ag3 S27 . . 92.18(5) ?
    S26 Ag3 S27 . . 89.26(5) ?
    S25 Ag3 S27 . . 141.10(5) ?
    S24 Ag3 Mo3 . . 47.68(4) ?
    S26 Ag3 Mo3 . . 142.00(4) ?
    S25 Ag3 Mo3 . . 46.11(4) ?
    S27 Ag3 Mo3 . . 128.52(4) ?
    S24 Ag3 Mo4 . . 132.81(4) ?
    S26 Ag3 Mo4 . . 46.38(4) ?
    S25 Ag3 Mo4 . . 131.03(4) ?
    S27 Ag3 Mo4 . . 45.02(4) ?
    Mo3 Ag3 Mo4 . . 169.415(18) ?
    S29 Ag4 S28 . . 123.51(6) ?
    S29 Ag4 S30 . . 94.87(5) ?
    S28 Ag4 S30 . . 125.49(5) ?
    S29 Ag4 S27 . . 116.20(5) ?
    S28 Ag4 S27 . . 89.13(5) ?
    S30 Ag4 S27 . . 108.32(5) ?
    S29 Ag4 Mo5 . . 46.80(4) ?
    S28 Ag4 Mo5 . . 148.13(4) ?
    S30 Ag4 Mo5 . . 48.10(4) ?
    S27 Ag4 Mo5 . . 122.72(4) ?
    S29 Ag4 Mo4 . . 148.46(4) ?
    S28 Ag4 Mo4 . . 46.64(4) ?
    S30 Ag4 Mo4 . . 114.79(4) ?
    S27 Ag4 Mo4 . . 46.10(4) ?
    Mo5 Ag4 Mo4 . . 159.892(19) ?
    S30 Ag5 S32 . . 115.41(6) ?
    S30 Ag5 S31 . . 95.10(5) ?
    S32 Ag5 S31 . . 127.52(6) ?
    S30 Ag5 S33 . . 115.80(5) ?
    S32 Ag5 S33 . . 94.37(5) ?
    S31 Ag5 S33 . . 110.02(5) ?
    S30 Ag5 Mo5 . . 48.58(4) ?
    S32 Ag5 Mo5 . . 144.96(4) ?
    S31 Ag5 Mo5 . . 46.86(4) ?
    S33 Ag5 Mo5 . . 120.50(4) ?
    S30 Ag5 Mo6 . . 133.54(4) ?
    S32 Ag5 Mo6 . . 46.75(4) ?
    S31 Ag5 Mo6 . . 130.61(4) ?
    S33 Ag5 Mo6 . . 47.88(4) ?
    Mo5 Ag5 Mo6 . . 168.289(18) ?
    S35 Ag6 S33 1_556 . 142.30(5) ?
    S35 Ag6 S34 1_556 . 106.34(5) ?
    S33 Ag6 S34 . . 94.19(5) ?
    S35 Ag6 S18 1_556 1_556 90.61(5) ?
    S33 Ag6 S18 . 1_556 93.05(5) ?
    S34 Ag6 S18 . 1_556 140.62(5) ?
    S35 Ag6 Mo6 1_556 . 140.68(4) ?
    S33 Ag6 Mo6 . . 47.93(4) ?
    S34 Ag6 Mo6 . . 46.28(4) ?
    S18 Ag6 Mo6 1_556 . 128.66(4) ?
    S35 Ag6 Mo1 1_556 1_556 46.02(4) ?
    S33 Ag6 Mo1 . 1_556 134.10(4) ?
    S34 Ag6 Mo1 . 1_556 129.93(4) ?
    S18 Ag6 Mo1 1_556 1_556 46.23(4) ?
    Mo6 Ag6 Mo1 . 1_556 170.066(18) ?
    S16 C1 H1A . . 109.5 ?
    S16 C1 H1B . . 109.5 ?
    H1A C1 H1B . . 109.5 ?
    S16 C1 H1C . . 109.5 ?
    H1A C1 H1C . . 109.5 ?
    H1B C1 H1C . . 109.5 ?
    S16 C2 H2A . . 109.5 ?
    S16 C2 H2B . . 109.5 ?
    H2A C2 H2B . . 109.5 ?
    S16 C2 H2C . . 109.5 ?
    H2A C2 H2C . . 109.5 ?
    H2B C2 H2C . . 109.5 ?
    S10 C3 H3A . . 109.5 ?
    S10 C3 H3B . . 109.5 ?
    H3A C3 H3B . . 109.5 ?
    S10 C3 H3C . . 109.5 ?
    H3A C3 H3C . . 109.5 ?
    H3B C3 H3C . . 109.5 ?
    S10 C4 H4A . . 109.5 ?
    S10 C4 H4B . . 109.5 ?
    H4A C4 H4B . . 109.5 ?
    S10 C4 H4C . . 109.5 ?
    H4A C4 H4C . . 109.5 ?
    H4B C4 H4C . . 109.5 ?
    S9 C5 H5A . . 109.5 ?
    S9 C5 H5B . . 109.5 ?
    H5A C5 H5B . . 109.5 ?
    S9 C5 H5C . . 109.5 ?
    H5A C5 H5C . . 109.5 ?
    H5B C5 H5C . . 109.5 ?
    S9 C6 H6A . . 109.5 ?
    S9 C6 H6B . . 109.5 ?
    H6A C6 H6B . . 109.5 ?
    S9 C6 H6C . . 109.5 ?
    H6A C6 H6C . . 109.5 ?
    H6B C6 H6C . . 109.5 ?
    S11 C7 H7A . . 109.5 ?
    S11 C7 H7B . . 109.5 ?
    H7A C7 H7B . . 109.5 ?
    S11 C7 H7C . . 109.5 ?
    H7A C7 H7C . . 109.5 ?
    H7B C7 H7C . . 109.5 ?
    S11 C8 H8A . . 109.5 ?
    S11 C8 H8B . . 109.5 ?
    H8A C8 H8B . . 109.5 ?
    S11 C8 H8C . . 109.5 ?
    H8A C8 H8C . . 109.5 ?
    H8B C8 H8C . . 109.5 ?
    S12 C9 H9A . . 109.5 ?
    S12 C9 H9B . . 109.5 ?
    H9A C9 H9B . . 109.5 ?
    S12 C9 H9C . . 109.5 ?
    H9A C9 H9C . . 109.5 ?
    H9B C9 H9C . . 109.5 ?
    S12 C10 H10A . . 109.5 ?
    S12 C10 H10B . . 109.5 ?
    H10A C10 H10B . . 109.5 ?
    S12 C10 H10C . . 109.5 ?
    H10A C10 H10C . . 109.5 ?
    H10B C10 H10C . . 109.5 ?
    S13 C11 H11A . . 109.5 ?
    S13 C11 H11B . . 109.5 ?
    H11A C11 H11B . . 109.5 ?
    S13 C11 H11C . . 109.5 ?
    H11A C11 H11C . . 109.5 ?
    H11B C11 H11C . . 109.5 ?
    S13 C12 H12A . . 109.5 ?
    S13 C12 H12B . . 109.5 ?
    H12A C12 H12B . . 109.5 ?
    S13 C12 H12C . . 109.5 ?
    H12A C12 H12C . . 109.5 ?
    H12B C12 H12C . . 109.5 ?
    S15 C13 H13A . . 109.5 ?
    S15 C13 H13B . . 109.5 ?
    H13A C13 H13B . . 109.5 ?
    S15 C13 H13C . . 109.5 ?
    H13A C13 H13C . . 109.5 ?
    H13B C13 H13C . . 109.5 ?
    S15 C14 H14A . . 109.5 ?
    S15 C14 H14B . . 109.5 ?
    H14A C14 H14B . . 109.5 ?
    S15 C14 H14C . . 109.5 ?
    H14A C14 H14C . . 109.5 ?
    H14B C14 H14C . . 109.5 ?
    S14 C15 H15A . . 109.5 ?
    S14 C15 H15B . . 109.5 ?
    H15A C15 H15B . . 109.5 ?
    S14 C15 H15C . . 109.5 ?
    H15A C15 H15C . . 109.5 ?
    H15B C15 H15C . . 109.5 ?
    S14 C16 H16A . . 109.5 ?
    S14 C16 H16B . . 109.5 ?
    H16A C16 H16B . . 109.5 ?
    S14 C16 H16C . . 109.5 ?
    H16A C16 H16C . . 109.5 ?
    H16B C16 H16C . . 109.5 ?
    S8 C17 H17A . . 109.5 ?
    S8 C17 H17B . . 109.5 ?
    H17A C17 H17B . . 109.5 ?
    S8 C17 H17C . . 109.5 ?
    H17A C17 H17C . . 109.5 ?
    H17B C17 H17C . . 109.5 ?
    S8 C18 H18A . . 109.5 ?
    S8 C18 H18B . . 109.5 ?
    H18A C18 H18B . . 109.5 ?
    S8 C18 H18C . . 109.5 ?
    H18A C18 H18C . . 109.5 ?
    H18B C18 H18C . . 109.5 ?
    S7 C19 H19A . . 109.5 ?
    S7 C19 H19B . . 109.5 ?
    H19A C19 H19B . . 109.5 ?
    S7 C19 H19C . . 109.5 ?
    H19A C19 H19C . . 109.5 ?
    H19B C19 H19C . . 109.5 ?
    S7 C20 H20A . . 109.5 ?
    S7 C20 H20B . . 109.5 ?
    H20A C20 H20B . . 109.5 ?
    S7 C20 H20C . . 109.5 ?
    H20A C20 H20C . . 109.5 ?
    H20B C20 H20C . . 109.5 ?
    S1 C21 H21A . . 109.5 ?
    S1 C21 H21B . . 109.5 ?
    H21A C21 H21B . . 109.5 ?
    S1 C21 H21C . . 109.5 ?
    H21A C21 H21C . . 109.5 ?
    H21B C21 H21C . . 109.5 ?
    S1 C22 H22A . . 109.5 ?
    S1 C22 H22B . . 109.5 ?
    H22A C22 H22B . . 109.5 ?
    S1 C22 H22C . . 109.5 ?
    H22A C22 H22C . . 109.5 ?
    H22B C22 H22C . . 109.5 ?
    S3 C23 H23A . . 109.5 ?
    S3 C23 H23B . . 109.5 ?
    H23A C23 H23B . . 109.5 ?
    S3 C23 H23C . . 109.5 ?
    H23A C23 H23C . . 109.5 ?
    H23B C23 H23C . . 109.5 ?
    S3 C24 H24A . . 109.5 ?
    S3 C24 H24B . . 109.5 ?
    H24A C24 H24B . . 109.5 ?
    S3 C24 H24C . . 109.5 ?
    H24A C24 H24C . . 109.5 ?
    H24B C24 H24C . . 109.5 ?
    S4 C25 H25A . . 109.5 ?
    S4 C25 H25B . . 109.5 ?
    H25A C25 H25B . . 109.5 ?
    S4 C25 H25C . . 109.5 ?
    H25A C25 H25C . . 109.5 ?
    H25B C25 H25C . . 109.5 ?
    S4 C26 H26A . . 109.5 ?
    S4 C26 H26B . . 109.5 ?
    H26A C26 H26B . . 109.5 ?
    S4 C26 H26C . . 109.5 ?
    H26A C26 H26C . . 109.5 ?
    H26B C26 H26C . . 109.5 ?
    S6 C27 H27A . . 109.5 ?
    S6 C27 H27B . . 109.5 ?
    H27A C27 H27B . . 109.5 ?
    S6 C27 H27C . . 109.5 ?
    H27A C27 H27C . . 109.5 ?
    H27B C27 H27C . . 109.5 ?
    S6 C28 H28A . . 109.5 ?
    S6 C28 H28B . . 109.5 ?
    H28A C28 H28B . . 109.5 ?
    S6 C28 H28C . . 109.5 ?
    H28A C28 H28C . . 109.5 ?
    H28B C28 H28C . . 109.5 ?
    S2 C29 H29A . . 109.5 ?
    S2 C29 H29B . . 109.5 ?
    H29A C29 H29B . . 109.5 ?
    S2 C29 H29C . . 109.5 ?
    H29A C29 H29C . . 109.5 ?
    H29B C29 H29C . . 109.5 ?
    S2 C30 H30A . . 109.5 ?
    S2 C30 H30B . . 109.5 ?
    H30A C30 H30B . . 109.5 ?
    S2 C30 H30C . . 109.5 ?
    H30A C30 H30C . . 109.5 ?
    H30B C30 H30C . . 109.5 ?
    S5 C31 H31A . . 109.5 ?
    S5 C31 H31B . . 109.5 ?
    H31A C31 H31B . . 109.5 ?
    S5 C31 H31C . . 109.5 ?
    H31A C31 H31C . . 109.5 ?
    H31B C31 H31C . . 109.5 ?
    S5 C32 H32A . . 109.5 ?
    S5 C32 H32B . . 109.5 ?
    H32A C32 H32B . . 109.5 ?
    S5 C32 H32C . . 109.5 ?
    H32A C32 H32C . . 109.5 ?
    H32B C32 H32C . . 109.5 ?
    S17 Mo1 S35 . . 107.99(7) ?
    S17 Mo1 S19 . . 108.51(7) ?
    S35 Mo1 S19 . . 107.94(6) ?
    S17 Mo1 S18 . . 109.85(7) ?
    S35 Mo1 S18 . . 112.58(7) ?
    S19 Mo1 S18 . . 109.86(7) ?
    S17 Mo1 Ag1 . . 104.89(5) ?
    S35 Mo1 Ag1 . . 146.79(5) ?
    S19 Mo1 Ag1 . . 55.92(4) ?
    S18 Mo1 Ag1 . . 58.70(4) ?
    S17 Mo1 Ag6 . 1_554 140.18(5) ?
    S35 Mo1 Ag6 . 1_554 54.91(5) ?
    S19 Mo1 Ag6 . 1_554 111.04(5) ?
    S18 Mo1 Ag6 . 1_554 60.12(4) ?
    Ag1 Mo1 Ag6 . 1_554 100.784(18) ?
    S36 Mo2 S22 . . 107.70(7) ?
    S36 Mo2 S20 . . 107.85(7) ?
    S22 Mo2 S20 . . 108.22(7) ?
    S36 Mo2 S21 . . 108.27(7) ?
    S22 Mo2 S21 . . 111.88(7) ?
    S20 Mo2 S21 . . 112.73(6) ?
    S36 Mo2 Ag2 . . 129.44(6) ?
    S22 Mo2 Ag2 . . 56.30(5) ?
    S20 Mo2 Ag2 . . 122.65(5) ?
    S21 Mo2 Ag2 . . 56.00(4) ?
    S36 Mo2 Ag1 . . 121.01(6) ?
    S22 Mo2 Ag1 . . 131.19(5) ?
    S20 Mo2 Ag1 . . 55.61(5) ?
    S21 Mo2 Ag1 . . 57.22(4) ?
    Ag2 Mo2 Ag1 . . 91.783(17) ?
    S37 Mo3 S23 . . 107.12(7) ?
    S37 Mo3 S25 . . 107.32(7) ?
    S23 Mo3 S25 . . 109.73(7) ?
    S37 Mo3 S24 . . 106.76(7) ?
    S23 Mo3 S24 . . 113.03(7) ?
    S25 Mo3 S24 . . 112.54(7) ?
    S37 Mo3 Ag2 . . 127.82(5) ?
    S23 Mo3 Ag2 . . 56.62(5) ?
    S25 Mo3 Ag2 . . 124.84(5) ?
    S24 Mo3 Ag2 . . 56.81(5) ?
    S37 Mo3 Ag3 . . 124.32(5) ?
    S23 Mo3 Ag3 . . 128.57(5) ?
    S25 Mo3 Ag3 . . 57.62(5) ?
    S24 Mo3 Ag3 . . 54.99(4) ?
    Ag2 Mo3 Ag3 . . 88.511(17) ?
    S38 Mo4 S28 . . 108.27(7) ?
    S38 Mo4 S27 . . 108.51(7) ?
    S28 Mo4 S27 . . 110.40(7) ?
    S38 Mo4 S26 . . 108.45(7) ?
    S28 Mo4 S26 . . 108.77(7) ?
    S27 Mo4 S26 . . 112.34(7) ?
    S38 Mo4 Ag4 . . 102.24(5) ?
    S28 Mo4 Ag4 . . 56.00(4) ?
    S27 Mo4 Ag4 . . 59.76(5) ?
    S26 Mo4 Ag4 . . 149.03(5) ?
    S38 Mo4 Ag3 . . 141.42(5) ?
    S28 Mo4 Ag3 . . 110.08(5) ?
    S27 Mo4 Ag3 . . 61.19(5) ?
    S26 Mo4 Ag3 . . 54.42(5) ?
    Ag4 Mo4 Ag3 . . 102.397(17) ?
    S39 Mo5 S29 . . 108.20(7) ?
    S39 Mo5 S31 . . 107.24(7) ?
    S29 Mo5 S31 . . 107.97(7) ?
    S39 Mo5 S30 . . 108.09(7) ?
    S29 Mo5 S30 . . 112.76(6) ?
    S31 Mo5 S30 . . 112.37(6) ?
    S39 Mo5 Ag5 . . 129.35(6) ?
    S29 Mo5 Ag5 . . 122.40(5) ?
    S31 Mo5 Ag5 . . 57.17(4) ?
    S30 Mo5 Ag5 . . 55.67(4) ?
    S39 Mo5 Ag4 . . 122.40(6) ?
    S29 Mo5 Ag4 . . 55.80(4) ?
    S31 Mo5 Ag4 . . 130.26(5) ?
    S30 Mo5 Ag4 . . 57.00(4) ?
    Ag5 Mo5 Ag4 . . 90.310(16) ?
    S40 Mo6 S32 . . 107.85(7) ?
    S40 Mo6 S34 . . 106.73(6) ?
    S32 Mo6 S34 . . 109.00(7) ?
    S40 Mo6 S33 . . 106.70(7) ?
    S32 Mo6 S33 . . 112.80(7) ?
    S34 Mo6 S33 . . 113.42(6) ?
    S40 Mo6 Ag5 . . 128.13(5) ?
    S32 Mo6 Ag5 . . 56.16(5) ?
    S34 Mo6 Ag5 . . 125.10(5) ?
    S33 Mo6 Ag5 . . 57.01(4) ?
    S40 Mo6 Ag6 . . 123.01(5) ?
    S32 Mo6 Ag6 . . 129.13(5) ?
    S34 Mo6 Ag6 . . 57.99(4) ?
    S33 Mo6 Ag6 . . 55.45(5) ?
    Ag5 Mo6 Ag6 . . 89.684(16) ?
    S1 O1 Pr1 . . 133.9(3) ?
    S2 O2 Pr1 . . 138.2(3) ?
    S3 O3 Pr1 . . 127.9(3) ?
    S4 O4 Pr1 . . 128.1(3) ?
    S5 O5 Pr1 . . 124.1(3) ?
    S6 O6 Pr1 . . 126.6(3) ?
    S7 O7 Pr1 . . 132.9(3) ?
    S8 O8 Pr1 . . 114.5(3) ?
    S9 O9 Pr2 . . 138.3(3) ?
    S10 O10 Pr2 . . 125.7(3) ?
    S11 O11 Pr2 . . 137.1(3) ?
    S12 O12 Pr2 . . 132.2(3) ?
    S13 O13 Pr2 . . 130.7(3) ?
    S14 O14 Pr2 . . 130.4(3) ?
    S15 O15 Pr2 . . 134.5(3) ?
    S16 O16 Pr2 . . 134.3(3) ?
    O8 Pr1 O1 . . 81.92(17) ?
    O8 Pr1 O2 . . 72.56(19) ?
    O1 Pr1 O2 . . 78.30(16) ?
    O8 Pr1 O4 . . 121.32(17) ?
    O1 Pr1 O4 . . 142.40(17) ?
    O2 Pr1 O4 . . 81.43(18) ?
    O8 Pr1 O3 . . 146.88(17) ?
    O1 Pr1 O3 . . 74.52(17) ?
    O2 Pr1 O3 . . 80.02(17) ?
    O4 Pr1 O3 . . 70.98(16) ?
    O8 Pr1 O6 . . 71.49(18) ?
    O1 Pr1 O6 . . 147.39(17) ?
    O2 Pr1 O6 . . 110.03(17) ?
    O4 Pr1 O6 . . 69.76(16) ?
    O3 Pr1 O6 . . 137.17(16) ?
    O8 Pr1 O5 . . 138.89(18) ?
    O1 Pr1 O5 . . 110.22(17) ?
    O2 Pr1 O5 . . 147.11(18) ?
    O4 Pr1 O5 . . 72.98(18) ?
    O3 Pr1 O5 . . 72.42(17) ?
    O6 Pr1 O5 . . 80.34(17) ?
    O8 Pr1 O7 . . 72.15(18) ?
    O1 Pr1 O7 . . 76.09(15) ?
    O2 Pr1 O7 . . 138.67(18) ?
    O4 Pr1 O7 . . 136.26(17) ?
    O3 Pr1 O7 . . 122.48(15) ?
    O6 Pr1 O7 . . 77.98(14) ?
    O5 Pr1 O7 . . 73.15(18) ?
    O14 Pr2 O11 . . 146.54(17) ?
    O14 Pr2 O10 . . 120.58(17) ?
    O11 Pr2 O10 . . 78.64(17) ?
    O14 Pr2 O16 . . 70.99(17) ?
    O11 Pr2 O16 . . 142.44(17) ?
    O10 Pr2 O16 . . 78.48(19) ?
    O14 Pr2 O13 . . 73.84(17) ?
    O11 Pr2 O13 . . 73.25(17) ?
    O10 Pr2 O13 . . 131.73(18) ?
    O16 Pr2 O13 . . 142.69(17) ?
    O14 Pr2 O9 . . 136.28(18) ?
    O11 Pr2 O9 . . 73.54(19) ?
    O10 Pr2 O9 . . 71.19(17) ?
    O16 Pr2 O9 . . 71.07(18) ?
    O13 Pr2 O9 . . 132.93(17) ?
    O14 Pr2 O15 . . 73.77(16) ?
    O11 Pr2 O15 . . 102.65(17) ?
    O10 Pr2 O15 . . 151.40(18) ?
    O16 Pr2 O15 . . 84.38(18) ?
    O13 Pr2 O15 . . 74.16(18) ?
    O9 Pr2 O15 . . 81.69(18) ?
    O14 Pr2 O12 . . 78.50(16) ?
    O11 Pr2 O12 . . 86.49(17) ?
    O10 Pr2 O12 . . 66.42(17) ?
    O16 Pr2 O12 . . 110.71(17) ?
    O13 Pr2 O12 . . 73.36(17) ?
    O9 Pr2 O12 . . 135.87(17) ?
    O15 Pr2 O12 . . 141.90(17) ?
    O1 S1 C21 . . 109.4(2) ?
    O1 S1 C22 . . 104.3(2) ?
    C21 S1 C22 . . 100.7(3) ?
    O2 S2 C30 . . 103.6(3) ?
    O2 S2 C29 . . 110.9(3) ?
    C30 S2 C29 . . 95.5(3) ?
    O3 S3 C23 . . 101.1(3) ?
    O3 S3 C24 . . 99.1(3) ?
    C23 S3 C24 . . 101.0(4) ?
    O4 S4 C25 . . 106.0(2) ?
    O4 S4 C26 . . 103.2(3) ?
    C25 S4 C26 . . 97.7(4) ?
    O5 S5 C32 . . 105.9(3) ?
    O5 S5 C31 . . 101.7(2) ?
    C32 S5 C31 . . 94.2(4) ?
    O6 S6 C28 . . 104.2(3) ?
    O6 S6 C27 . . 101.7(2) ?
    C28 S6 C27 . . 100.2(4) ?
    O7 S7 C20 . . 105.3(3) ?
    O7 S7 C19 . . 107.1(4) ?
    C20 S7 C19 . . 98.4(5) ?
    O8 S8 C17 . . 104.8(2) ?
    O8 S8 C18 . . 103.2(3) ?
    C17 S8 C18 . . 94.2(4) ?
    O9 S9 C6 . . 105.0(2) ?
    O9 S9 C5 . . 101.8(3) ?
    C6 S9 C5 . . 96.3(4) ?
    O10 S10 C4 . . 101.4(3) ?
    O10 S10 C3 . . 105.3(3) ?
    C4 S10 C3 . . 99.8(4) ?
    O11 S11 C8 . . 104.2(3) ?
    O11 S11 C7 . . 105.8(3) ?
    C8 S11 C7 . . 93.7(3) ?
    O12 S12 C10 . . 106.2(3) ?
    O12 S12 C9 . . 97.6(3) ?
    C10 S12 C9 . . 95.6(4) ?
    O13 S13 C12 . . 108.6(3) ?
    O13 S13 C11 . . 105.7(3) ?
    C12 S13 C11 . . 101.8(4) ?
    O14 S14 C15 . . 106.1(3) ?
    O14 S14 C16 . . 107.3(3) ?
    C15 S14 C16 . . 97.8(4) ?
    O15 S15 C14 . . 107.7(3) ?
    O15 S15 C13 . . 99.9(3) ?
    C14 S15 C13 . . 99.0(3) ?
    O16 S16 C1 . . 103.9(2) ?
    O16 S16 C2 . . 106.1(2) ?
    C1 S16 C2 . . 98.6(4) ?
    Mo1 S18 Ag1 . . 74.39(5) ?
    Mo1 S18 Ag6 . 1_554 73.65(5) ?
    Ag1 S18 Ag6 . 1_554 118.71(6) ?
    Mo1 S19 Ag1 . . 77.13(5) ?
    Mo2 S20 Ag1 . . 77.36(5) ?
    Mo2 S21 Ag2 . . 75.79(5) ?
    Mo2 S21 Ag1 . . 74.99(5) ?
    Ag2 S21 Ag1 . . 112.64(6) ?
    Mo2 S22 Ag2 . . 76.88(5) ?
    Mo3 S23 Ag2 . . 77.15(5) ?
    Mo3 S24 Ag3 . . 77.32(5) ?
    Mo3 S24 Ag2 . . 75.63(5) ?
    Ag3 S24 Ag2 . . 110.04(6) ?
    Mo3 S25 Ag3 . . 76.27(5) ?
    Mo4 S26 Ag3 . . 79.20(5) ?
    Mo4 S27 Ag4 . . 74.15(5) ?
    Mo4 S27 Ag3 . . 73.79(5) ?
    Ag4 S27 Ag3 . . 118.81(6) ?
    Mo4 S28 Ag4 . . 77.36(5) ?
    Mo5 S29 Ag4 . . 77.40(5) ?
    Mo5 S30 Ag5 . . 75.75(5) ?
    Mo5 S30 Ag4 . . 74.90(5) ?
    Ag5 S30 Ag4 . . 110.99(6) ?
    Mo5 S31 Ag5 . . 75.98(5) ?
    Mo6 S32 Ag5 . . 77.10(5) ?
    Mo6 S33 Ag6 . . 76.62(5) ?
    Mo6 S33 Ag5 . . 75.10(5) ?
    Ag6 S33 Ag5 . . 110.69(6) ?
    Mo6 S34 Ag6 . . 75.73(5) ?
    Mo1 S35 Ag6 . 1_554 79.07(5) ?
data_global
_journal_date_recd_electronic     2008-07-16
_journal_date_accepted     2008-07-27
_journal_name_full     'Acta Crystallographica, Section E'
_journal_year     2008
_journal_volume     64
_journal_issue      8
_journal_page_first     m1100
_journal_page_last     m1101
_journal_paper_category     QM
_journal_coeditor_code     PV2090
_publ_contact_author_name     'Professor  Y. Zhang'
_publ_contact_author_address
;
Department of Chemistry
Huaiyin Teachers College
Huai'an 223300, Jiangsu
People's Republic of China
;
_publ_contact_author_email     'yuzhang@hytc.edu.cn'
_publ_contact_author_fax     '+86 517 8352 5318'
_publ_contact_author_phone     '+86 517 8352 5318'
_publ_section_title
;
<i>catena</i>-Poly[bis[octakis(dimethyl sulfoxide)praseodymium(III)]
hexa-\m~3~-sulfido-dodeca-\m~2~-sulfido-hexasulfidohexasilverhexamolybdenum]
;
loop_
    _publ_author_name
    _publ_author_address
    'Jiang, Zhengjing'
;
Department of Chemistry
Huaiyin Teachers College
Huai'an 223300, Jiangsu
People's Republic of China
Key Laboratory for Soft Chemistry and Functional Materials of Ministry of
Education
Nanjing University of Science and Technology
200 Xiaolingwei, Nanjing 210094, Jiangsu
People's Republic of China;
;
    'Tang, Guodong'
;
Department of Chemistry
Huaiyin Teachers College
Huai'an 223300, Jiangsu
People's Republic of China
Key Laboratory for Soft Chemistry and Functional Materials of Ministry of
Education
Nanjing University of Science and Technology
200 Xiaolingwei, Nanjing 210094, Jiangsu
People's Republic of China
;
    'Li, Rongqing'
;
Department of Chemistry
Huaiyin Teachers College
Huai'an 223300, Jiangsu
People's Republic of China
;
    'Zhang, Yu'
;
Department of Chemistry
Huaiyin Teachers College
Huai'an 223300, Jiangsu
People's Republic of China
;
