# Supplementary material for: catena-Poly[bis­[octa­kis(dimethyl sulf­oxide)praseodymium(III)] hexa-μ3-sulfido-dodeca-μ2-sulfido-hexa­sul­fido­hexa­silverhexa­molybdenum]
Source: Acta Crystallogr Sect E Struct Rep Online. 2008 Jul 31;64(Pt 8):m1100–1. doi: 10.1107/S1600536808023696 (PMC2962003; doi:10.1107/S1600536808023696)
Supplement: Supplementary file 2 [file e-64-m1100-Isup2.hkl]

# 
# h,k,l, Fc-squared, Fo-squared, sigma(Fo-squared) and status flag 
# 
data_I
_shelx_title ' yy in P-1' 
_shelx_refln_list_code          4 
_shelx_F_calc_maximum      728.90 
_exptl_crystal_F_000      3416.00 
_reflns_d_resolution_high  0.8107 
 
loop_ 
 _symmetry_equiv_pos_as_xyz 
 'x, y, z' 
 '-x, -y, -z' 
 
_cell_length_a    15.1808 
_cell_length_b    17.6200 
_cell_length_c    19.9603 
_cell_angle_alpha  89.912 
_cell_angle_beta   89.768 
_cell_angle_gamma  87.616 
 
_shelx_F_squared_multiplier     1.000 
 
loop_ 
 _refln_index_h 
 _refln_index_k 
 _refln_index_l 
 _refln_F_squared_calc 
 _refln_F_squared_meas 
 _refln_F_squared_sigma 
 _refln_observed_status 
   1   0   0       28.58      231.45    185.79 o 
   2   0   0   206110.50   189058.69    971.04 o 
   3   0   0      106.42      325.47    177.64 o 
   4   0   0     6525.26     6157.71    545.73 o 
   5   0   0     2055.14     2495.35    625.60 o 
   6   0   0    78267.34    73785.05    341.26 o 
   7   0   0     2423.58     2586.90    120.78 o 
   8   0   0     2873.80     3020.53    135.44 o 
   9   0   0     3634.54     4516.84    606.36 o 
  10   0   0    25360.10    23585.57   1368.27 o 
  11   0   0      913.31     2217.51    475.27 o 
  12   0   0     7767.11     7174.95    340.58 o 
  13   0   0    11668.91    14005.12    732.99 o 
  14   0   0     6764.90     6672.59    470.17 o 
  15   0   0     2110.93     2270.67    813.58 o 
  16   0   0        6.57      171.56    159.50 o 
  17   0   0     3754.08     4536.51    413.10 o 
  18   0   0     7592.72     7943.10    580.10 o 
 -18   1   0      301.15      557.81    288.52 o 
 -17   1   0    20446.49    24672.20   1111.79 o 
 -16   1   0       17.68      222.94    293.31 o 
 -15   1   0     2230.69     2709.48    418.28 o 
 -14   1   0     2834.45     4151.45    736.36 o 
 -13   1   0     9758.69     9558.67    369.86 o 
 -12   1   0     3460.04     3891.03    412.70 o 
 -11   1   0    42122.75    39767.98   1397.40 o 
 -10   1   0      972.86     1124.88    119.01 o 
  -9   1   0    93252.19    87370.80    516.82 o 
  -8   1   0     3435.54     3591.36    282.61 o 
  -7   1   0     6001.00     6264.30    301.98 o 
  -6   1   0      326.42      471.91    353.93 o 
  -5   1   0     3098.28     2999.40    124.40 o 
  -4   1   0        9.46       78.41     74.68 o 
  -3   1   0    11972.49    13834.07   1131.34 o 
  -2   1   0        0.42      267.95    509.07 o 
  -1   1   0   230902.53   219200.31   3572.13 o 
   0   1   0      158.08      555.64    605.56 o 
   1   1   0    22173.89    21238.37   1022.36 o 
   2   1   0      194.71      294.02    538.11 o 
   3   1   0   163322.64   154963.73   2778.91 o 
   4   1   0      958.03     1224.85    237.46 o 
   5   1   0      864.18     2491.74    659.10 o 
   6   1   0     2639.19     3421.61    421.98 o 
   7   1   0     3627.79     3542.35    130.99 o 
   8   1   0     3983.65     4756.97    416.10 o 
   9   1   0      705.39      761.88     50.23 o 
  10   1   0     3578.14     3663.36    217.44 o 
  11   1   0    66898.11    61231.37   1479.66 o 
  12   1   0      611.85      911.87    569.83 o 
  13   1   0    68805.78    64369.11    521.49 o 
  14   1   0     3006.02     4065.65    452.15 o 
  15   1   0    29875.18    28553.09   1245.43 o 
  16   1   0       26.59      130.14    185.34 o 
  17   1   0    11683.28    12304.67    888.83 o 
  18   1   0     2735.80     3422.14    311.49 o 
 -18   2   0       36.58      168.66    258.98 o 
 -17   2   0     3477.19     3915.91    455.78 o 
 -16   2   0      390.05      422.27    861.63 o 
 -15   2   0       23.46       47.48     71.64 o 
 -14   2   0      271.74      669.27    527.20 o 
 -13   2   0      180.35      263.60    133.22 o 
 -12   2   0    17804.88    17976.08   1394.48 o 
 -11   2   0       58.34      273.57    220.99 o 
 -10   2   0     5991.85     6285.26    461.86 o 
  -9   2   0     1123.05     1191.01    327.16 o 
  -8   2   0    30160.22    29884.18    440.52 o 
  -7   2   0      308.62      807.08    615.56 o 
  -6   2   0    52011.91    48366.06    564.03 o 
  -5   2   0      204.02      315.24    229.36 o 
  -4   2   0   334317.56   309138.72   3098.56 o 
  -3   2   0       12.22      135.42     88.21 o 
  -2   2   0    78240.02    73981.64    615.17 o 
  -1   2   0      185.50      468.19    209.79 o 
   0   2   0     3255.17     4027.59    487.62 o 
   1   2   0      634.45     1710.09    533.32 o 
   2   2   0   439793.09   406398.63   1338.15 o 
   3   2   0     1697.50     2019.04    400.99 o 
   4   2   0     5679.05     5510.53    360.86 o 
   5   2   0      496.35      593.14    178.56 o 
   6   2   0    44832.73    45879.29    827.69 o 
   7   2   0     1675.67     2357.43    378.79 o 
   8   2   0    45652.55    41700.84    196.18 o 
   9   2   0     1651.40     2101.51    250.08 o 
  10   2   0     1439.54     1399.79    205.91 o 
  11   2   0     3885.52     3949.29    345.88 o 
  12   2   0    13804.71    14457.64    606.97 o 
  13   2   0     4013.89     4601.87    814.39 o 
  14   2   0      116.77      295.85    140.67 o 
  15   2   0        3.12      269.58    814.96 o 
  16   2   0    13040.96    14775.96   1070.43 o 
  17   2   0       98.41      273.58    660.73 o 
  18   2   0      482.05     1050.47    999.07 o 
 -18   3   0     2600.19     3491.03    422.04 o 
 -17   3   0     9499.68     8586.76    314.00 o 
 -16   3   0      119.86      281.54    155.99 o 
 -15   3   0     5738.96     5669.43    250.90 o 
 -14   3   0        4.91      176.24    118.20 o 
 -13   3   0      412.91      742.05    529.60 o 
 -12   3   0      723.79     1250.96    172.59 o 
 -11   3   0    21505.78    20221.81    991.45 o 
 -10   3   0      792.37     1176.75    276.62 o 
  -9   3   0   148273.02   137394.38   3883.33 o 
  -8   3   0      769.63     1714.50    463.84 o 
  -7   3   0    86911.26    78613.94   1381.23 o 
  -6   3   0      850.42      924.15    301.32 o 
  -5   3   0    45265.57    41084.27    210.89 o 
  -4   3   0      283.57      794.16    193.01 o 
  -3   3   0     2518.53     2651.21     84.05 o 
  -2   3   0        0.57      424.30    501.96 o 
   0   3   0        1.40       33.23    746.53 o 
   1   3   0    14138.74    16445.55    476.45 o 
   2   3   0        4.63      109.92    436.00 o 
   3   3   0    38388.36    34814.51    720.95 o 
   4   3   0       70.74      461.30    307.92 o 
   5   3   0    10766.35    12089.66    654.07 o 
   6   3   0      737.47      752.29    197.54 o 
   7   3   0    13519.86    15664.52    822.82 o 
   8   3   0     1677.17     2062.61    233.15 o 
   9   3   0    22149.96    20990.77    458.98 o 
  10   3   0     7881.90     8027.46    396.87 o 
  11   3   0    38353.41    35040.26    530.78 o 
  12   3   0      607.03     1121.33    342.72 o 
  13   3   0     3768.97     4147.75    294.35 o 
  14   3   0      810.03      743.47    129.59 o 
  15   3   0     5472.27     5196.58    247.69 o 
  16   3   0        2.46      220.52    280.14 o 
  17   3   0     6302.81     6154.68    410.06 o 
  18   3   0      161.19      217.06    132.65 o 
 -18   4   0    33742.28    33134.75    507.66 o 
 -17   4   0       54.63      325.81    284.36 o 
 -16   4   0      918.04     2456.24    794.07 o 
 -15   4   0       32.79       49.97    138.28 o 
 -14   4   0     8387.45     7874.60    391.38 o 
 -13   4   0     2626.04     2954.01    244.34 o 
 -12   4   0    16465.24    15806.90    974.99 o 
 -11   4   0     1758.60     2817.54    489.37 o 
 -10   4   0    31421.89    29340.52    327.14 o 
  -9   4   0      446.02      546.77    205.82 o 
  -8   4   0    21336.02    21492.04   1570.21 o 
  -7   4   0     1834.04     3101.66    603.95 o 
  -6   4   0   348148.31   323533.69   1511.45 o 
  -5   4   0      544.96      862.52    378.25 o 
  -4   4   0     2238.16     2973.60    880.02 o 
  -3   4   0     1764.16     2671.71    428.18 o 
  -2   4   0    56937.07    53467.16    183.26 o 
  -1   4   0      111.33      329.56   1002.61 o 
   0   4   0    87425.26    78094.54    253.49 o 
   1   4   0      678.62     1065.86    241.56 o 
   2   4   0   397018.47   364859.47   3078.80 o 
   3   4   0     1331.70     1513.81    246.31 o 
   4   4   0    22886.37    21152.43    491.85 o 
   5   4   0      264.47      586.53    390.63 o 
   6   4   0     7780.41     7274.46    138.06 o 
   7   4   0       16.50       27.22    182.75 o 
   8   4   0    36255.41    33502.84   1591.83 o 
   9   4   0       31.26      141.84    279.57 o 
  10   4   0   134909.70   132855.30    562.77 o 
  11   4   0     3224.53     3017.85    213.92 o 
  12   4   0    16583.26    16578.38    378.94 o 
  13   4   0      189.38      667.05    191.92 o 
  14   4   0    16262.90    15977.58    282.75 o 
  15   4   0      830.19      727.55    171.09 o 
  16   4   0     3621.71     4940.35    708.08 o 
  17   4   0      202.30      393.59    683.77 o 
  18   4   0    19646.16    22515.44   1211.20 o 
 -18   5   0     2422.11     3186.73    407.72 o 
 -17   5   0     2844.59     3323.10    334.65 o 
 -16   5   0      423.58      611.26    530.72 o 
 -15   5   0      208.38      720.33    810.53 o 
 -14   5   0      392.55      447.01     60.13 o 
 -13   5   0    45961.58    46348.86   1079.83 o 
 -12   5   0       30.74      223.58    529.45 o 
 -11   5   0    82394.30    76071.14    329.76 o 
 -10   5   0      127.89      459.54    213.15 o 
  -9   5   0    26798.49    25610.25    459.20 o 
  -8   5   0      429.78      813.47    549.68 o 
  -7   5   0   380845.66   348414.81   3937.46 o 
  -6   5   0       95.58      198.34    313.87 o 
  -5   5   0    76599.19    71185.60    370.41 o 
  -4   5   0      379.52      637.87    318.62 o 
  -3   5   0    16271.22    16667.93    473.31 o 
  -2   5   0      356.80      904.69    962.92 o 
  -1   5   0    31817.17    31045.61    540.18 o 
   0   5   0      168.10      519.66    406.66 o 
   1   5   0    73657.85    68995.34    419.89 o 
   2   5   0     1616.94     2083.78    250.78 o 
   3   5   0    39230.33    36037.90    890.11 o 
   4   5   0     1797.53     2115.69    367.99 o 
   5   5   0    34406.43    31940.42   1330.61 o 
   6   5   0      581.99      603.38    195.48 o 
   7   5   0    33641.20    33164.27    348.07 o 
   8   5   0       12.67      106.46     49.94 o 
   9   5   0     2596.48     4037.97    671.57 o 
  10   5   0     3663.05     3958.82    326.26 o 
  11   5   0    16275.57    15842.35    304.92 o 
  12   5   0       11.34      435.07    392.19 o 
  13   5   0    21181.84    21405.83    594.10 o 
  14   5   0      358.07      753.23    707.88 o 
  15   5   0     3958.93     4529.25    379.10 o 
  16   5   0     2547.10     3565.93    538.37 o 
  17   5   0     2634.33     2430.84    307.82 o 
  18   5   0     3815.96     3716.66    724.90 o 
 -17   6   0     1016.47     1238.98    147.72 o 
 -16   6   0     1645.62     2556.33    590.10 o 
 -15   6   0     3600.25     3275.54    682.06 o 
 -14   6   0     6735.12     6471.93    262.11 o 
 -13   6   0      604.03     1027.85    171.97 o 
 -12   6   0        5.18      381.75    621.86 o 
 -11   6   0      174.14      460.12    310.56 o 
 -10   6   0      475.97      727.75    287.17 o 
  -9   6   0     2158.53     2171.92    147.46 o 
  -8   6   0     1277.26     1204.11    545.75 o 
  -7   6   0     5280.80     5532.28    343.62 o 
  -6   6   0    26507.31    24997.01   1288.20 o 
  -5   6   0       17.09      263.65    174.07 o 
  -4   6   0   283169.97   267742.72    969.11 o 
  -3   6   0      523.06      598.55    138.49 o 
  -2   6   0   214831.89   197121.05   2958.10 o 
  -1   6   0      473.95      873.52    938.64 o 
   0   6   0    65681.59    63317.46    462.82 o 
   1   6   0        0.50      248.13    314.07 o 
   2   6   0    44697.32    43772.55    374.03 o 
   3   6   0        0.06       24.98     51.94 o 
   4   6   0   118457.88   109594.19   3405.02 o 
   5   6   0     3819.95     4158.51    374.17 o 
   6   6   0    81952.67    73699.05   1027.15 o 
   7   6   0    10879.57    11424.00    619.96 o 
   8   6   0     6036.90     6124.72    308.82 o 
   9   6   0        0.30       96.23    484.15 o 
  10   6   0    99613.26    90165.74    394.38 o 
  11   6   0      534.23      652.80    163.00 o 
  12   6   0      672.16      934.19    409.39 o 
  13   6   0     4614.28     4289.70    133.27 o 
  14   6   0    19295.62    20024.80    535.65 o 
  15   6   0     1656.01     2231.48    327.31 o 
  16   6   0    49402.47    44520.30   1036.25 o 
  17   6   0        2.54      167.13    115.40 o 
  18   6   0     2356.05     2385.38    935.36 o 
 -17   7   0    25886.03    27307.04   1318.69 o 
 -16   7   0       80.47      487.69    428.25 o 
 -15   7   0    50966.49    51065.76    848.16 o 
 -14   7   0        7.81       82.70    122.74 o 
 -13   7   0     3051.08     3770.06    515.55 o 
 -12   7   0     1794.92     3372.06    792.34 o 
 -11   7   0     3129.81     4201.13    593.95 o 
 -10   7   0     2068.80     2020.31    540.87 o 
  -9   7   0     1650.92     1784.90    480.56 o 
  -8   7   0        1.21       66.19    108.37 o 
  -7   7   0      943.42     1116.04    292.65 o 
  -6   7   0      737.96     2084.68    565.43 o 
  -5   7   0   220532.86   208683.56   1440.72 o 
  -4   7   0      116.60      381.81    263.09 o 
  -3   7   0     7453.05     7631.54    474.59 o 
  -2   7   0      396.08      403.21    136.14 o 
  -1   7   0    29333.29    27111.84   1211.83 o 
   0   7   0      118.37      253.72    332.49 o 
   1   7   0   370158.19   331000.00    161.38 o 
   2   7   0        0.32      192.07    192.26 o 
   3   7   0     4513.90     5229.28    312.89 o 
   4   7   0       14.22      564.76    165.98 o 
   5   7   0     8307.57     8832.96    529.75 o 
   6   7   0     1157.13     1581.41    246.06 o 
   7   7   0    20250.91    20538.29    489.98 o 
   8   7   0      628.14      705.68    258.26 o 
   9   7   0    18145.52    16837.18    395.28 o 
  10   7   0     1067.79     1457.95    263.10 o 
  11   7   0    10744.50    11405.00   1028.56 o 
  12   7   0      107.30      203.48    249.00 o 
  13   7   0      716.38      791.77     76.79 o 
  14   7   0       57.29      242.56    242.90 o 
  15   7   0    20062.50    18251.14    642.89 o 
  16   7   0       13.46      140.38    138.80 o 
  17   7   0     1945.71     2366.53    211.72 o 
 -17   8   0     2868.63     4221.63   1081.87 o 
 -16   8   0    33226.38    32298.77    381.04 o 
 -15   8   0      160.36      302.94   1052.98 o 
 -14   8   0      242.97      341.95   1030.94 o 
 -13   8   0      983.47     1710.44    418.82 o 
 -12   8   0     6630.12     6691.68    479.45 o 
 -11   8   0      212.90      543.17    506.98 o 
 -10   8   0      123.13      262.89    231.78 o 
  -9   8   0     1364.71     1762.55    381.93 o 
  -8   8   0    24154.01    24401.69    536.58 o 
  -7   8   0       69.83      439.65    678.31 o 
  -6   8   0    98345.63    90141.46    922.79 o 
  -5   8   0     1149.78     1342.13    229.60 o 
  -4   8   0   207292.86   198638.73   1440.54 o 
  -3   8   0      362.50      594.05    569.44 o 
  -2   8   0   138357.75   127833.08   1059.18 o 
  -1   8   0      390.70      621.94    464.50 o 
   0   8   0    14346.66    13417.77   1280.01 o 
   1   8   0       50.19      358.17    188.58 o 
   2   8   0       61.31      223.28    232.07 o 
   3   8   0     8767.04     9948.34   1076.82 o 
   4   8   0    46596.84    46741.40    606.58 o 
   5   8   0     2860.38     2582.32    555.87 o 
   6   8   0    35397.72    34035.62   1166.53 o 
   7   8   0      819.99      909.15     53.23 o 
   8   8   0      257.68      249.82     98.22 o 
   9   8   0     4953.13     5559.69    396.70 o 
  10   8   0    11980.41    11820.69    446.71 o 
  11   8   0      671.37     1401.17    684.44 o 
  12   8   0    17096.24    17317.31    408.16 o 
  13   8   0       24.48       89.34     71.62 o 
  14   8   0     3276.51     4313.60    540.03 o 
  15   8   0     2609.30     2468.40    169.76 o 
  16   8   0    17309.64    17336.88    852.53 o 
  17   8   0      694.99     1230.61    349.35 o 
 -16   9   0      976.37     2410.11    755.42 o 
 -15   9   0     6239.86     6415.72    458.80 o 
 -14   9   0       30.13      179.75    404.32 o 
 -13   9   0    35557.28    34653.92    766.77 o 
 -12   9   0      180.35      235.72    377.15 o 
 -11   9   0     2827.16     4076.06    991.09 o 
 -10   9   0       32.42      571.71   1400.98 o 
  -9   9   0     3347.40     4145.22    494.65 o 
  -8   9   0      330.99      353.62     69.95 o 
  -7   9   0     4590.99     4368.24    287.28 o 
  -6   9   0      685.23     1684.21    527.46 o 
  -5   9   0    46938.45    47266.02    776.46 o 
  -4   9   0      801.81     1163.44    734.13 o 
  -3   9   0   107558.04    98696.32    532.38 o 
  -2   9   0     5733.71     6087.76    592.75 o 
  -1   9   0    39191.39    38399.52    589.13 o 
   0   9   0      174.31      201.62     69.04 o 
   1   9   0    54728.33    52554.91    787.45 o 
   2   9   0     3169.58     3567.31    436.65 o 
   3   9   0    64365.20    59142.57    801.48 o 
   4   9   0     1050.72     2112.78    612.07 o 
   5   9   0    68822.84    64186.61    484.22 o 
   6   9   0     7279.22     6528.92    319.82 o 
   7   9   0    35842.86    33992.86    418.17 o 
   8   9   0       40.92      144.55    314.10 o 
   9   9   0    12133.35    13552.64    436.86 o 
  10   9   0      131.12      404.84    230.66 o 
  11   9   0     3313.49     3172.02    229.66 o 
  12   9   0     1807.68     2693.67    338.51 o 
  13   9   0    10028.60     9691.20    499.93 o 
  14   9   0       97.48      472.33    492.65 o 
  15   9   0      315.16      729.80    573.02 o 
  16   9   0     2664.66     2356.23    389.57 o 
  17   9   0     6570.41     6843.93    422.67 o 
 -16  10   0       14.07       85.92    273.03 o 
 -15  10   0      683.19     1088.46    936.06 o 
 -14  10   0    28907.77    27692.95    873.48 o 
 -13  10   0        0.37       25.21   1505.90 o 
 -12  10   0     1562.59     2531.85    515.33 o 
 -11  10   0       47.33      184.41    245.67 o 
 -10  10   0     3287.59     3879.12    288.33 o 
  -9  10   0     1655.74     2184.40    631.70 o 
  -8  10   0    35585.68    33709.32    501.52 o 
  -7  10   0       31.64      269.93    213.99 o 
  -6  10   0     8495.05     8711.93    302.29 o 
  -5  10   0        9.44       66.73     74.52 o 
  -4  10   0      295.27      463.65    302.99 o 
  -3  10   0      387.17      381.07    149.17 o 
  -2  10   0   122393.68   118351.07   4559.29 o 
  -1  10   0      570.93      719.68    414.18 o 
   0  10   0    71061.13    66701.13    760.58 o 
   1  10   0      213.99      360.21    626.24 o 
   2  10   0     1428.05     2105.58    224.39 o 
   3  10   0     1872.85     2340.90    533.30 o 
   4  10   0    79664.38    75240.09    753.77 o 
   5  10   0     2226.11     3405.88    779.46 o 
   6  10   0       32.31      250.96    298.70 o 
   7  10   0      913.75     1594.86    287.95 o 
   8  10   0      970.33      940.01     86.83 o 
   9  10   0      945.89     1113.68    333.24 o 
  10  10   0     2658.04     3387.24    283.33 o 
  11  10   0      165.77      843.28    767.59 o 
  12  10   0    69374.27    66432.08    695.97 o 
  13  10   0     1341.11     2266.63    439.96 o 
  14  10   0     4605.54     5838.17    587.90 o 
  15  10   0      825.29     1584.91    601.44 o 
  16  10   0    19986.39    18840.54    560.85 o 
 -15  11   0     5615.23     6124.17    525.83 o 
 -14  11   0     2312.36     2770.96    841.51 o 
 -13  11   0    18110.51    17819.52    813.60 o 
 -12  11   0     1729.49     2588.40   1245.36 o 
 -11  11   0   100096.33    90716.55   1103.30 o 
 -10  11   0      351.66      682.28    578.48 o 
  -9  11   0    10671.17    10776.47    917.24 o 
  -8  11   0        0.16      233.20    562.13 o 
  -7  11   0    24065.99    23821.77    748.24 o 
  -6  11   0      961.68     1530.47    283.97 o 
  -5  11   0    69877.01    64318.17   1754.05 o 
  -4  11   0      882.75     1242.36    243.80 o 
  -3  11   0     1102.26     2115.44    297.46 o 
  -2  11   0      753.16     2077.52    700.61 o 
  -1  11   0     4528.55     4959.16    404.23 o 
   0  11   0     1250.21     2330.37    608.70 o 
   1  11   0      185.47      363.07    121.67 o 
   2  11   0     3899.79     4401.61    347.59 o 
   3  11   0   110818.72   100754.48    670.27 o 
   4  11   0     1386.31     2182.60    225.51 o 
   5  11   0     5980.64     5636.86    512.90 o 
   6  11   0     3015.99     3348.08    238.66 o 
   7  11   0    17253.35    16662.50    229.65 o 
   8  11   0     6674.03     6622.32    484.96 o 
   9  11   0    19734.22    18573.02    972.26 o 
  10  11   0     3330.01     3145.88    320.80 o 
  11  11   0    41382.00    37613.66    275.46 o 
  12  11   0     4974.14     4923.17    203.82 o 
  13  11   0     3124.14     2906.29    108.17 o 
  14  11   0     2557.49     2472.19    156.47 o 
  15  11   0    14989.09    17311.08    536.34 o 
  16  11   0      652.33     1204.46    203.82 o 
 -15  12   0       27.19      148.51    753.48 o 
 -14  12   0     6164.00     6968.00   1169.33 o 
 -13  12   0      924.90     2000.44    464.24 o 
 -12  12   0     3550.85     3506.95    532.64 o 
 -11  12   0      150.04      178.61    321.42 o 
 -10  12   0      389.81     1041.14   1470.29 o 
  -9  12   0      981.59     1240.43    740.45 o 
  -8  12   0    10805.66    11200.11   2405.22 o 
  -7  12   0     1137.00     1440.68    563.61 o 
  -6  12   0     6271.07     6319.29    282.42 o 
  -5  12   0       18.79      101.19     85.82 o 
  -4  12   0    64866.57    58859.58    470.36 o 
  -3  12   0        1.70      470.27    239.13 o 
  -2  12   0    63601.45    58157.24    254.74 o 
  -1  12   0      163.10      618.00    685.94 o 
   0  12   0    13397.05    14399.34    970.14 o 
   1  12   0     3043.65     2944.30    633.59 o 
   2  12   0    17636.08    17388.19    464.90 o 
   3  12   0     9554.17     9431.63    295.09 o 
   4  12   0    17039.18    16266.64   1710.44 o 
   5  12   0     2296.56     2998.21    457.70 o 
   6  12   0    21148.99    21020.43    430.66 o 
   7  12   0     1016.15      996.76    159.06 o 
   8  12   0       25.82      416.84    419.04 o 
   9  12   0       72.22      343.73    560.05 o 
  10  12   0     7751.66     8259.05    500.65 o 
  11  12   0     1082.96     1738.47    386.32 o 
  12  12   0     1528.93     1799.63    257.69 o 
  13  12   0      730.25      936.36    280.91 o 
  14  12   0    41167.09    39232.50    548.02 o 
  15  12   0      751.96      889.13    302.73 o 
  16  12   0     3954.82     4831.09    427.55 o 
 -14  13   0        0.26       66.15    591.72 o 
 -13  13   0     9492.33     9849.13    575.67 o 
 -12  13   0     1357.38     1411.22    180.10 o 
 -11  13   0     2853.16     3639.72    870.89 o 
 -10  13   0      955.42     1690.23   1667.72 o 
  -9  13   0    23343.03    22235.02    186.40 o 
  -8  13   0      899.69      999.90    588.92 o 
  -7  13   0      962.72     1386.67    218.62 o 
  -6  13   0     3385.08     3412.66    176.31 o 
  -5  13   0    21162.08    22761.20   1211.94 o 
  -4  13   0     1287.83     2376.73    447.01 o 
  -3  13   0     2130.20     2623.42    205.54 o 
  -2  13   0       10.22      360.42   1007.17 o 
  -1  13   0       77.28      331.36    300.57 o 
   0  13   0      638.96     1191.98    315.25 o 
   1  13   0    27822.33    27321.83    241.52 o 
   2  13   0      414.39      731.45    223.88 o 
   3  13   0      703.02      831.75    195.75 o 
   4  13   0       90.28      411.13    208.36 o 
   5  13   0     5762.48     5582.47    305.74 o 
   6  13   0     1661.67     2546.09    937.61 o 
   7  13   0     1268.32     1310.88     95.38 o 
   8  13   0     3127.68     3120.59    675.24 o 
   9  13   0    18830.83    18591.03   1199.71 o 
  10  13   0      224.01      983.49    721.52 o 
  11  13   0    99287.24    88638.00    666.76 o 
  12  13   0     1222.35     2282.07    416.03 o 
  13  13   0     5531.65     5317.78    280.65 o 
  14  13   0      414.76     1185.69    408.01 o 
  15  13   0     8846.32     7963.37    205.05 o 
 -13  14   0      363.65      557.64    257.64 o 
 -12  14   0     1236.15     3176.05   1927.06 o 
 -11  14   0      162.69      478.16   1636.20 o 
 -10  14   0     7182.48     6529.58    348.04 o 
  -9  14   0      257.79      729.04    163.45 o 
  -8  14   0     7679.17     7371.72    192.73 o 
  -7  14   0      217.87     1987.77    921.55 o 
  -6  14   0    98186.68    87656.28    557.72 o 
  -5  14   0     1319.77     1639.69    183.95 o 
  -4  14   0     4303.25     4397.83    268.95 o 
  -3  14   0     1176.01     1929.96    460.79 o 
  -2  14   0     2213.52     2876.58    248.52 o 
  -1  14   0      449.38      718.46    174.28 o 
   0  14   0    59009.74    55727.85    643.69 o 
   1  14   0       61.06      130.19    160.26 o 
   2  14   0     8786.98     8265.01    335.13 o 
   3  14   0      606.99      910.69    387.89 o 
   4  14   0       42.89       53.76     22.47 o 
   5  14   0      453.48      493.84    268.81 o 
   6  14   0     9473.77     9672.76    434.20 o 
   7  14   0       24.04       38.46    171.64 o 
   8  14   0     4159.21     4183.39    366.59 o 
   9  14   0     1567.29     2664.50    889.87 o 
  10  14   0     2798.91     3250.55    355.81 o 
  11  14   0     2732.89     2706.18    584.70 o 
  12  14   0     2840.78     3641.31    412.81 o 
  13  14   0     3657.53     3970.77    210.16 o 
  14  14   0    15673.29    18359.87    636.78 o 
 -13  15   0      771.73     2056.73   1377.76 o 
 -12  15   0      525.41      737.04    289.47 o 
 -11  15   0    23599.54    24741.59    640.52 o 
 -10  15   0      423.61      575.76    826.36 o 
  -9  15   0     2691.42     2555.26   1555.31 o 
  -8  15   0     1586.59     2418.60    906.12 o 
  -7  15   0    28685.59    27244.47    957.23 o 
  -6  15   0      165.72      356.97    531.85 o 
  -5  15   0     1044.91     1333.02    238.94 o 
  -4  15   0     1206.73     1663.83    270.42 o 
  -3  15   0    18113.88    19281.19    579.38 o 
  -2  15   0       34.90       73.40    466.94 o 
  -1  15   0    24920.12    24953.08    795.73 o 
   0  15   0      304.47      467.87     71.63 o 
   1  15   0     9571.27     8886.57    247.87 o 
   2  15   0      260.51      571.04    205.98 o 
   3  15   0    12344.04    11085.70    312.80 o 
   4  15   0      193.93      202.10     53.80 o 
   5  15   0    53796.29    48970.29   1219.55 o 
   6  15   0        7.36      267.34    319.41 o 
   7  15   0     6513.72     6416.48    250.46 o 
   8  15   0     1624.44     2265.96    270.00 o 
   9  15   0     1055.06     1673.39    244.90 o 
  10  15   0     3082.59     3047.53    376.59 o 
  11  15   0     9792.35     9617.97    235.42 o 
  12  15   0     5517.19     4998.17    205.11 o 
  13  15   0    48223.52    45007.25   1348.47 o 
  14  15   0        8.67      295.58    737.16 o 
 -12  16   0     5237.75     5039.55    436.04 o 
 -11  16   0     1056.08     2480.14    782.22 o 
 -10  16   0    13210.13    16905.74   1146.44 o 
  -9  16   0      239.03      560.11   1937.86 o 
  -8  16   0    49168.77    44742.89     74.74 o 
  -7  16   0      444.32      871.28    608.17 o 
  -6  16   0     9820.26     9718.67    515.19 o 
  -5  16   0        6.29       96.30    241.62 o 
  -4  16   0    43070.51    40756.23    505.39 o 
  -3  16   0       10.02      172.91    104.46 o 
  -2  16   0     5012.91     5004.71    237.52 o 
  -1  16   0      289.75      576.97    174.37 o 
   0  16   0    30050.50    28549.89   1099.42 o 
   1  16   0     3037.98     2833.85    406.04 o 
   2  16   0    21437.97    20384.40    690.33 o 
   3  16   0     1165.00     2198.46    336.11 o 
   4  16   0      115.34      198.52    193.41 o 
   5  16   0     7688.61     7420.22    264.11 o 
   6  16   0    11565.30    10805.63    271.94 o 
   7  16   0       56.31      203.68    144.85 o 
   8  16   0    24074.54    25296.40    486.39 o 
   9  16   0       45.16      138.68    584.33 o 
  10  16   0      454.32      435.14    180.61 o 
  11  16   0        8.61      219.49    145.94 o 
  12  16   0     1095.31     1208.82    226.15 o 
  13  16   0     1320.32     1851.65   1512.28 o 
 -11  17   0    10737.38    10606.76   1448.40 o 
 -10  17   0      112.00      253.04   1285.91 o 
  -9  17   0     7174.15     6924.33    408.94 o 
  -8  17   0     1590.39     1482.06    151.28 o 
  -7  17   0    78133.33    73990.23    760.44 o 
  -6  17   0      449.57      691.82    799.21 o 
  -5  17   0     3580.59     3367.17    428.85 o 
  -4  17   0     1025.46     1090.40    177.10 o 
  -3  17   0     1067.87     1276.27    428.19 o 
  -2  17   0      964.05     1572.05    411.15 o 
  -1  17   0     3756.55     3689.37    334.30 o 
   0  17   0       81.05      131.82     41.62 o 
   1  17   0     4203.21     5335.79    693.26 o 
   2  17   0     1938.97     2013.77    205.94 o 
   3  17   0     9237.76     9705.59    504.37 o 
   4  17   0     1668.40     2241.84    308.54 o 
   5  17   0    36778.74    33539.35    750.23 o 
   6  17   0      297.67      585.31    557.11 o 
   7  17   0    16597.89    15811.23    325.93 o 
   8  17   0      296.22      420.92    322.39 o 
   9  17   0       24.69       64.27     72.43 o 
  10  17   0     1079.81     1461.97    199.59 o 
  11  17   0    11508.66    10621.90   1512.88 o 
  12  17   0     2703.89     3647.21   1403.45 o 
  -9  18   0      326.39      497.55    261.66 o 
  -8  18   0     3866.81     3727.33    640.86 o 
  -7  18   0        0.13        8.29      8.99 o 
  -6  18   0     2197.57     2142.63    209.37 o 
  -5  18   0       24.19      598.85   1132.48 o 
  -4  18   0      815.00     1659.76    413.83 o 
  -3  18   0       47.14       46.34     72.15 o 
  -2  18   0     2678.62     2644.16    473.67 o 
  -1  18   0       12.17      243.20    513.15 o 
   0  18   0      281.02      320.67    120.46 o 
   1  18   0        8.73      205.66    505.50 o 
   2  18   0     9324.82     8917.41    249.74 o 
   3  18   0     1073.71     1572.95    334.60 o 
   4  18   0    44708.25    42743.98    943.69 o 
   5  18   0      226.71      682.81    563.92 o 
   6  18   0      285.29      356.31    122.39 o 
   7  18   0     3766.29     4366.33    347.78 o 
   8  18   0     2022.30     3056.56    556.80 o 
   9  18   0       36.49       73.43    638.83 o 
  10  18   0     5738.86     5188.24    508.06 o 
  11  18   0       53.94      228.08    473.68 o 
  -8  19   0      372.09      979.29   1005.76 o 
  -7  19   0       63.84      461.26    854.90 o 
  -6  19   0       35.39      320.17    611.39 o 
  -5  19   0     3533.16     4211.23    491.67 o 
  -4  19   0        3.38      359.85    938.30 o 
  -3  19   0       49.83      425.45    765.27 o 
  -2  19   0        6.01      131.88     95.41 o 
  -1  19   0     5240.68     5427.59    336.03 o 
   0  19   0      354.56      772.84    133.50 o 
   1  19   0     6340.64     6059.43    231.39 o 
   2  19   0      434.51      551.96     97.30 o 
   3  19   0     1129.14     1313.45    235.72 o 
   4  19   0      501.50     1015.17    172.36 o 
   5  19   0       17.85       35.11    274.50 o 
   6  19   0       52.16      456.08    340.81 o 
   7  19   0     9666.35     9118.86    194.83 o 
   8  19   0       10.71      115.64    514.05 o 
   9  19   0     6665.70     6881.70   1092.82 o 
  -6  20   0     5852.73     5940.56    687.08 o 
  -5  20   0      358.07      582.99   1200.13 o 
  -4  20   0    32446.21    29368.07   1171.54 o 
  -3  20   0       32.87       32.63    183.33 o 
  -2  20   0     6288.86     6230.81    812.99 o 
  -1  20   0       65.86      482.03    441.16 o 
   0  20   0    10068.78     9628.21    293.08 o 
   1  20   0      291.63      459.39    380.53 o 
   2  20   0     1178.56     1223.55    185.28 o 
   3  20   0     1067.33     2079.27    688.05 o 
   4  20   0     3695.14     4034.58    484.18 o 
   5  20   0     1109.66     1494.32    388.90 o 
   6  20   0     7708.37     8099.46    438.47 o 
   7  20   0     1016.90     1215.01    328.81 o 
   8  20   0      825.04     1613.34    309.44 o 
  -4  21   0      105.28      484.47    977.04 o 
  -3  21   0     8290.43     8284.10    353.39 o 
  -2  21   0      330.44      747.66    853.12 o 
  -1  21   0     5106.44     6084.76    747.13 o 
   0  21   0      112.73      374.37    371.83 o 
   1  21   0     4225.08     4181.31    399.84 o 
   2  21   0      291.15      541.30    497.46 o 
   3  21   0     7490.43     7380.08    482.53 o 
   4  21   0      226.95      521.47    289.86 o 
   5  21   0     3592.93     4020.57    947.15 o 
  -5 -21   1      198.39      527.85    479.37 o 
  -4 -21   1       78.76      247.35    182.81 o 
  -3 -21   1     1304.71     1225.71    426.49 o 
  -2 -21   1      236.02      410.95    152.75 o 
  -1 -21   1      671.17     2131.89    562.72 o 
   0 -21   1     2875.55     2798.52    405.46 o 
   1 -21   1     2167.55     1927.17    152.81 o 
   2 -21   1     2603.21     3174.66    337.54 o 
   3 -21   1     3100.35     3133.96    397.49 o 
   4 -21   1      884.77     1099.50    288.16 o 
  -7 -20   1      364.81      953.23   1273.33 o 
  -6 -20   1      740.68     2281.53    609.76 o 
  -5 -20   1     2366.00     2757.47    149.08 o 
  -4 -20   1     8131.82     7561.57    482.70 o 
  -3 -20   1       52.65      221.15    228.50 o 
  -2 -20   1     6605.26     6625.32    237.48 o 
  -1 -20   1        5.04      285.83    288.33 o 
   0 -20   1       40.41      170.16    144.63 o 
   1 -20   1     1900.45     3085.60    689.24 o 
   2 -20   1    11551.88    11087.79    683.80 o 
   3 -20   1     3626.82     3972.17    201.05 o 
   4 -20   1     6255.61     6260.74    442.21 o 
   5 -20   1      696.36     1467.80   1551.40 o 
   6 -20   1     6240.99     5942.34    240.88 o 
  -9 -19   1      438.36      700.25    312.85 o 
  -8 -19   1     6618.25     6379.03    257.89 o 
  -7 -19   1      100.28      290.18    176.71 o 
  -6 -19   1      367.23      621.37    542.06 o 
  -5 -19   1     3637.92     3430.25    272.86 o 
  -4 -19   1      168.49      486.30    495.64 o 
  -3 -19   1     3439.58     3099.60     84.24 o 
  -2 -19   1     3625.24     4593.10    555.74 o 
  -1 -19   1     5851.84     6254.70    408.21 o 
   0 -19   1      350.32      609.68    272.36 o 
   1 -19   1      192.25      229.24     80.27 o 
   2 -19   1    15850.15    15021.89    629.39 o 
   3 -19   1        2.71       95.96    136.33 o 
   4 -19   1      345.57      708.31    625.38 o 
   5 -19   1     9662.11     8891.05    170.75 o 
   6 -19   1     7690.42     7531.74    481.31 o 
   7 -19   1      233.81      577.07    510.11 o 
   8 -19   1     2959.03     2944.66    495.32 o 
 -11 -18   1    11544.73    10812.23    417.42 o 
 -10 -18   1    10499.66    13045.62    708.97 o 
  -9 -18   1     7098.77     6926.20    279.21 o 
  -8 -18   1       17.34       89.24     71.62 o 
  -7 -18   1        1.73      415.75    704.75 o 
  -6 -18   1     2304.17     2667.71    339.53 o 
  -5 -18   1      765.08     1682.48    443.93 o 
  -4 -18   1      207.95      300.44    162.26 o 
  -3 -18   1        1.24      112.45    499.21 o 
  -2 -18   1      127.75      371.63    238.26 o 
  -1 -18   1        3.79       84.25     37.16 o 
   0 -18   1    10767.04    10141.38    402.62 o 
   1 -18   1    17005.05    15701.71   2116.06 o 
   2 -18   1     4379.91     4857.53    338.81 o 
   3 -18   1    11196.11    10351.05    197.08 o 
   4 -18   1    26169.68    23575.16    151.03 o 
   5 -18   1     3173.99     3388.66    415.16 o 
   6 -18   1      169.18      277.00    523.89 o 
   7 -18   1    19361.94    19389.04    292.18 o 
   8 -18   1    10194.42    10619.92   1305.38 o 
   9 -18   1      480.89     2218.63   1052.73 o 
 -12 -17   1       97.83      619.91   1254.03 o 
 -11 -17   1      288.20      719.77    755.00 o 
 -10 -17   1     2312.27     2555.57    686.18 o 
  -9 -17   1    12107.23    13202.04   1306.68 o 
  -8 -17   1      822.85      767.46     68.68 o 
  -7 -17   1     1587.98     2216.09    370.18 o 
  -6 -17   1     3623.37     4068.68    504.21 o 
  -5 -17   1     4589.10     5047.55    553.22 o 
  -4 -17   1      879.57      815.06     73.40 o 
  -3 -17   1     1183.97     1959.32    436.40 o 
  -2 -17   1    11114.79    11061.35    386.51 o 
  -1 -17   1    20463.25    21777.06    720.08 o 
   0 -17   1     2889.91     2911.02    221.82 o 
   1 -17   1    37154.29    34088.14    378.26 o 
   2 -17   1    32936.34    30556.42    650.16 o 
   3 -17   1     2343.70     2903.14    508.05 o 
   4 -17   1     1013.19     2044.76    362.24 o 
   5 -17   1     9288.93    10337.62    455.03 o 
   6 -17   1    10368.14    10809.83    788.80 o 
   7 -17   1     2376.38     3056.61    347.17 o 
   8 -17   1      213.20      685.29   1239.61 o 
   9 -17   1     3728.92     3789.71    395.77 o 
  10 -17   1     1116.67     2469.16   1500.22 o 
  11 -17   1    12149.40    16654.65   1506.53 o 
 -13 -16   1     7307.68     7789.36    988.41 o 
 -12 -16   1     5820.64     5549.54    408.44 o 
 -11 -16   1        2.59      445.51    442.23 o 
 -10 -16   1     4802.92     4694.12    170.05 o 
  -9 -16   1      843.88     1358.38    370.62 o 
  -8 -16   1      769.47     1197.69    864.39 o 
  -7 -16   1      644.79     1715.97    654.68 o 
  -6 -16   1     3752.73     3762.85    251.72 o 
  -5 -16   1     1587.16     1773.65    313.33 o 
  -4 -16   1    35561.18    32130.68    416.45 o 
  -3 -16   1     1651.13     2544.80    349.21 o 
  -2 -16   1    11960.68    13262.88    755.63 o 
  -1 -16   1     3126.96     3010.86    200.37 o 
   0 -16   1    30345.69    29195.29    817.72 o 
   1 -16   1    23791.46    21418.67    321.89 o 
   2 -16   1    58334.95    52935.50   1004.60 o 
   3 -16   1     4281.32     5021.11    356.86 o 
   4 -16   1    18320.97    18139.75    396.60 o 
   5 -16   1     6551.22     6903.67    511.98 o 
   6 -16   1    20764.95    21477.45    649.17 o 
   7 -16   1     3509.96     3535.95    532.19 o 
   8 -16   1     1385.93     1297.23    703.29 o 
   9 -16   1      614.17     1320.13    285.46 o 
  10 -16   1     7428.29     7103.80    561.01 o 
  11 -16   1     1306.27     1351.14    258.07 o 
  12 -16   1    11656.37    10829.31   1414.68 o 
 -14 -15   1      585.44      742.09    397.06 o 
 -13 -15   1     7524.34     7710.18    324.36 o 
 -12 -15   1      110.02      589.87    827.63 o 
 -11 -15   1     6493.08     6778.16    326.02 o 
 -10 -15   1      785.23     1043.05    195.40 o 
  -9 -15   1    18428.08    18974.07    657.38 o 
  -8 -15   1    14169.58    13658.03    343.91 o 
  -7 -15   1    42478.43    40516.58    625.95 o 
  -6 -15   1     7429.98     7878.11    370.74 o 
  -5 -15   1    11982.91    12292.98   1142.78 o 
  -4 -15   1      426.10      685.68    389.45 o 
  -3 -15   1    19263.24    20867.35    599.68 o 
  -2 -15   1     3991.86     3738.68    193.25 o 
  -1 -15   1     4785.00     5448.31    403.10 o 
   0 -15   1    14274.95    16246.68    521.77 o 
   1 -15   1    16549.17    15163.49   1311.82 o 
   2 -15   1    81128.66    75074.13    577.91 o 
   3 -15   1    38929.54    35921.62    766.86 o 
   4 -15   1      981.70     1171.39    240.16 o 
   5 -15   1       11.65      191.25    206.83 o 
   6 -15   1      159.97      356.36    257.18 o 
   7 -15   1    10155.14     9564.31    229.88 o 
   8 -15   1     2389.28     2631.25    434.94 o 
   9 -15   1       45.01      527.04    879.06 o 
  10 -15   1      570.96     1464.60    983.13 o 
  11 -15   1      766.27     1410.21    372.98 o 
  12 -15   1     5920.08     5558.13    320.33 o 
 -14 -14   1      524.18      742.24    277.35 o 
 -13 -14   1      399.85      548.58    310.41 o 
 -12 -14   1     4512.25     4735.38    344.32 o 
 -11 -14   1      567.98      669.66    423.68 o 
 -10 -14   1    11391.63    11066.33    341.92 o 
  -9 -14   1     9824.84     9685.62    377.95 o 
  -8 -14   1    21452.32    21180.49    850.31 o 
  -7 -14   1     2823.81     2685.34    413.43 o 
  -6 -14   1      600.40      595.24    145.44 o 
  -5 -14   1     4478.50     4703.92    214.85 o 
  -4 -14   1    17244.02    17629.24    870.63 o 
  -3 -14   1       18.89      313.98    373.75 o 
  -2 -14   1    38966.48    36984.96    634.33 o 
  -1 -14   1     6366.33     6265.99    461.31 o 
   0 -14   1     1445.14     1572.23    202.76 o 
   1 -14   1    74306.94    69486.08    878.11 o 
   2 -14   1    17997.76    16994.70   1716.42 o 
   3 -14   1     1505.32     2711.23    595.17 o 
   4 -14   1    18768.57    20384.24    483.50 o 
   5 -14   1     4747.83     4960.58    376.17 o 
   6 -14   1       46.63      140.11    345.70 o 
   7 -14   1    12000.43    11719.89    992.91 o 
   8 -14   1     5247.78     5583.76    496.17 o 
   9 -14   1    11718.71    14700.13   2178.75 o 
  10 -14   1       22.26      185.86    198.56 o 
  11 -14   1      974.36     1522.85    260.21 o 
  12 -14   1       54.79      260.24    524.99 o 
  13 -14   1     6354.13     6183.70   1663.21 o 
 -15 -13   1     1865.04     2373.62    341.76 o 
 -14 -13   1     1113.90     1375.49    224.09 o 
 -13 -13   1     8547.40     8484.01    325.19 o 
 -12 -13   1      361.63      307.86    126.46 o 
 -11 -13   1     6241.32     5824.86    267.58 o 
 -10 -13   1    10423.31     9980.07    377.12 o 
  -9 -13   1     5240.25     5345.48    299.81 o 
  -8 -13   1    19483.11    17581.29    993.13 o 
  -7 -13   1    22003.34    22148.07    632.21 o 
  -6 -13   1     2741.40     3427.33    535.07 o 
  -5 -13   1    17906.15    17900.89    477.99 o 
  -4 -13   1     3636.11     4144.35    447.35 o 
  -3 -13   1    11096.76    11525.14   1665.20 o 
  -2 -13   1     1892.69     2583.87    378.52 o 
  -1 -13   1     4478.94     5174.86    712.31 o 
   0 -13   1    32973.27    31734.58    293.35 o 
   1 -13   1     9634.36     8717.98    616.52 o 
   2 -13   1       94.54      342.64    382.52 o 
   3 -13   1    14228.02    16002.20    535.51 o 
   4 -13   1       20.10      360.90    527.79 o 
   5 -13   1    17507.92    18050.51   1281.53 o 
   6 -13   1    22667.38    23363.01    524.97 o 
   7 -13   1     2017.04     2534.17    353.77 o 
   8 -13   1    16695.92    16696.88    517.94 o 
   9 -13   1     1090.11     1486.21    334.22 o 
  10 -13   1    20482.88    24645.64   2156.69 o 
  11 -13   1       26.22       97.53    456.21 o 
  12 -13   1     8904.22     8869.96    563.47 o 
  13 -13   1      320.72      839.02   1249.05 o 
  14 -13   1     2308.77     3070.30    774.24 o 
 -16 -12   1     6166.15     6698.53    531.21 o 
 -15 -12   1      236.05      587.05    287.08 o 
 -14 -12   1     3623.32     3901.63    599.20 o 
 -13 -12   1       99.54      288.34    461.60 o 
 -12 -12   1     8409.93     8271.90    209.83 o 
 -11 -12   1     8060.47     7779.66    313.34 o 
 -10 -12   1      635.96     1239.29    359.53 o 
  -9 -12   1    25086.05    23660.35   1386.18 o 
  -8 -12   1        0.58       37.88    475.80 o 
  -7 -12   1     1133.17     1581.82    287.46 o 
  -6 -12   1      283.49      533.74    441.48 o 
  -5 -12   1    21397.66    20903.82    627.99 o 
  -4 -12   1       56.67       50.90    158.17 o 
  -3 -12   1    19204.05    17438.33    307.37 o 
  -2 -12   1    11352.56    11871.86   1393.41 o 
  -1 -12   1     7139.78     7265.62    335.94 o 
   0 -12   1    14344.40    15051.87    581.64 o 
   1 -12   1    13537.79    15483.98    488.97 o 
   2 -12   1    41532.45    40125.47    545.64 o 
   3 -12   1       49.58      346.27    585.40 o 
   4 -12   1    24953.38    25374.39    629.73 o 
   5 -12   1     7135.26     7252.83    546.03 o 
   6 -12   1    52275.77    47109.29    240.12 o 
   7 -12   1    12045.59    12170.91    729.21 o 
   8 -12   1      548.70     2146.22    886.08 o 
   9 -12   1    22613.25    20895.98     83.75 o 
  10 -12   1     2710.22     3599.28    912.55 o 
  11 -12   1    21067.97    19074.66    842.51 o 
  12 -12   1     1263.76     2033.31    266.53 o 
  13 -12   1    27475.37    29611.78   1141.74 o 
  14 -12   1      645.36      999.49    248.46 o 
  15 -12   1     2537.13     3395.76    893.02 o 
 -16 -11   1     1093.55     1773.87    527.72 o 
 -15 -11   1     3141.43     2999.17    132.87 o 
 -14 -11   1      307.47      585.34    185.15 o 
 -13 -11   1     7515.18     7176.02    418.65 o 
 -12 -11   1      478.65      548.81     88.58 o 
 -11 -11   1    21279.31    19152.37    254.60 o 
 -10 -11   1     6324.95     6090.19    468.57 o 
  -9 -11   1     2889.93     3011.95    190.61 o 
  -8 -11   1    21682.48    23085.44    903.81 o 
  -7 -11   1     5903.38     6377.09    365.71 o 
  -6 -11   1     3476.91     4268.35   2224.22 o 
  -5 -11   1    51880.04    51650.28    716.36 o 
  -4 -11   1    16984.49    17094.07    707.62 o 
  -3 -11   1    32158.34    31278.92    950.40 o 
  -2 -11   1      334.76      669.99    773.56 o 
  -1 -11   1     6626.22     6520.14    311.26 o 
   0 -11   1    15166.91    14472.63    455.99 o 
   1 -11   1    11138.72    12215.48    471.81 o 
   2 -11   1     3440.57     3562.65    303.89 o 
   3 -11   1    31204.55    30975.68    416.34 o 
   4 -11   1    26077.09    24515.73    882.66 o 
   5 -11   1       52.27      254.39    245.80 o 
   6 -11   1      165.12      400.07    268.52 o 
   7 -11   1      124.00      338.64     57.30 o 
   8 -11   1    24674.56    22951.39   1100.10 o 
   9 -11   1    16187.51    15061.89    271.05 o 
  10 -11   1     9471.53     8782.72    624.18 o 
  11 -11   1     5363.48     6083.42   1363.79 o 
  12 -11   1    38176.89    39123.88   1317.36 o 
  13 -11   1    14530.79    13138.21    316.97 o 
  14 -11   1     1978.94     3416.78   1055.86 o 
  15 -11   1     4185.90     4292.93    366.05 o 
 -16 -10   1    24765.84    22561.21    592.82 o 
 -15 -10   1    11890.32    12768.36    613.97 o 
 -14 -10   1    20508.74    19082.83    888.65 o 
 -13 -10   1      564.52      858.78    229.69 o 
 -12 -10   1      302.25      406.94    391.17 o 
 -11 -10   1     7895.64     6912.26    183.23 o 
 -10 -10   1     8544.37     8997.65    229.28 o 
  -9 -10   1    25820.96    24221.36    649.21 o 
  -8 -10   1     5511.51     5075.71    242.17 o 
  -7 -10   1    35845.98    35132.84    517.32 o 
  -6 -10   1       88.84      331.74    124.85 o 
  -5 -10   1    48550.83    45014.24    319.71 o 
  -4 -10   1     5290.05     5183.27    567.31 o 
  -3 -10   1    35981.61    32805.88    818.30 o 
  -2 -10   1     1652.42     2611.01    424.86 o 
  -1 -10   1     4680.90     4785.60    342.22 o 
   0 -10   1    28760.18    30218.79    483.92 o 
   1 -10   1     1131.97     1199.73    217.63 o 
   2 -10   1      673.70     1367.79    297.33 o 
   3 -10   1    19893.65    19723.36   1146.82 o 
   4 -10   1    19765.29    21234.96    718.50 o 
   5 -10   1        1.78       52.22     44.19 o 
   6 -10   1    47493.04    43163.20   1105.02 o 
   7 -10   1     1739.68     2882.05    565.38 o 
   8 -10   1     4521.62     4457.18    518.55 o 
   9 -10   1     3003.84     3554.57    442.81 o 
  10 -10   1       99.66      233.14    415.01 o 
  11 -10   1    34196.08    31679.78   1546.60 o 
  12 -10   1     2980.55     3132.70    334.53 o 
  13 -10   1      678.61      782.47   1301.87 o 
  14 -10   1      145.59      521.94    596.58 o 
  15 -10   1       47.23      317.28    677.28 o 
  16 -10   1    22389.85    22547.47    640.25 o 
 -17  -9   1     7594.27     7312.78    374.76 o 
 -16  -9   1     3266.93     3083.48    228.21 o 
 -15  -9   1      634.63     2242.51    900.81 o 
 -14  -9   1     1303.76     2297.70    438.34 o 
 -13  -9   1    10134.35     9119.09    377.37 o 
 -12  -9   1     5843.86     6571.45    587.66 o 
 -11  -9   1       44.61      213.73    344.92 o 
 -10  -9   1    29650.54    27676.52    427.32 o 
  -9  -9   1    21605.99    20942.87   1182.69 o 
  -8  -9   1     6479.99     6077.90    547.54 o 
  -7  -9   1     2481.45     2326.26     73.94 o 
  -6  -9   1    22372.40    23428.10    615.62 o 
  -5  -9   1    96010.50    92311.45    887.88 o 
  -4  -9   1    22901.93    21838.16    357.87 o 
  -3  -9   1   186595.45   167459.30   4770.74 o 
  -2  -9   1     1287.43     1313.01    349.37 o 
  -1  -9   1   125694.66   122307.72   2166.61 o 
   0  -9   1        2.09      351.73    251.05 o 
   1  -9   1       35.87      133.11     96.36 o 
   2  -9   1    82138.63    75864.24    672.81 o 
   3  -9   1     7931.05     7415.66    315.17 o 
   4  -9   1     2475.76     2642.11    178.03 o 
   5  -9   1    13104.43    13021.53    464.37 o 
   6  -9   1     6501.64     6529.28    724.19 o 
   7  -9   1     1909.65     2251.94    399.08 o 
   8  -9   1     2526.89     2596.97    264.77 o 
   9  -9   1     3831.63     3681.11    467.12 o 
  10  -9   1    20717.47    18969.69    248.38 o 
  11  -9   1    22726.11    21522.11    205.37 o 
  12  -9   1       26.89      287.24    431.64 o 
  13  -9   1     7448.62     8499.95   1257.90 o 
  14  -9   1     4491.75     5840.74    905.94 o 
  15  -9   1     7495.60     7844.93    814.53 o 
  16  -9   1     2875.41     3548.29   1012.95 o 
 -17  -8   1     1050.59     1644.05    178.29 o 
 -16  -8   1     6281.86     7096.30    958.61 o 
 -15  -8   1    18305.98    19978.47    892.90 o 
 -14  -8   1    24875.04    23211.93    299.36 o 
 -13  -8   1     6728.58     6299.38    531.44 o 
 -12  -8   1    26390.44    26126.78    753.68 o 
 -11  -8   1     5771.48     5637.90    624.49 o 
 -10  -8   1     4384.39     4155.85    368.73 o 
  -9  -8   1     1129.93     1819.24    238.38 o 
  -8  -8   1     7792.34     7888.24    264.56 o 
  -7  -8   1     7698.71     7227.01    401.64 o 
  -6  -8   1     2122.36     2380.84    374.09 o 
  -5  -8   1     1563.04     1843.45    262.59 o 
  -4  -8   1     3169.40     3492.24    434.90 o 
  -3  -8   1    21766.21    22651.44    429.15 o 
  -2  -8   1        3.31      291.20    321.55 o 
  -1  -8   1    17400.65    18978.43    600.34 o 
   0  -8   1     4486.32     4861.19    290.14 o 
   1  -8   1   118551.62   110038.02   2507.93 o 
   2  -8   1    62811.50    57391.76    237.93 o 
   3  -8   1   254911.13   230380.02    502.48 o 
   4  -8   1    33264.83    30652.14    711.69 o 
   5  -8   1    14971.86    16013.89    441.28 o 
   6  -8   1    28353.55    26439.79    562.52 o 
   7  -8   1      918.54     1508.54    262.09 o 
   8  -8   1    23361.61    22310.42    673.82 o 
   9  -8   1     5703.87     5551.42    372.75 o 
  10  -8   1    11885.00    11827.59    571.67 o 
  11  -8   1     5378.07     5073.79    479.16 o 
  12  -8   1    28912.29    29699.52    876.70 o 
  13  -8   1     1965.43     1694.79    109.41 o 
  14  -8   1    11241.22    13768.84    596.18 o 
  15  -8   1     4621.43     4934.97    381.04 o 
  16  -8   1      210.09      466.77   1312.20 o 
  17  -8   1    10129.86    10477.29   1366.73 o 
 -17  -7   1     2585.52     2434.45    515.67 o 
 -16  -7   1    26980.21    25326.69    601.41 o 
 -15  -7   1      131.60      460.31    598.51 o 
 -14  -7   1    14368.92    18424.40    733.40 o 
 -13  -7   1     2334.73     2188.77    236.25 o 
 -12  -7   1      397.44      746.02    483.20 o 
 -11  -7   1    14993.37    16333.04    849.27 o 
 -10  -7   1    21389.25    20492.06    448.24 o 
  -9  -7   1      971.63     1178.42    318.24 o 
  -8  -7   1    23846.39    21848.17    530.54 o 
  -7  -7   1    35834.16    33038.45    234.34 o 
  -6  -7   1     9608.41    10107.84    224.38 o 
  -5  -7   1     1000.94     1393.11    390.28 o 
  -4  -7   1    10598.80    11339.39    792.87 o 
  -3  -7   1     7844.59     7690.81    323.37 o 
  -2  -7   1    12495.31    12980.12   1742.43 o 
  -1  -7   1    58119.90    55453.49    689.17 o 
   0  -7   1     1780.60     1965.72    246.32 o 
   1  -7   1    57471.51    55189.96    703.69 o 
   2  -7   1   192371.61   189301.64    767.37 o 
   3  -7   1    30575.36    32267.40    731.24 o 
   4  -7   1    49697.62    45416.97    790.88 o 
   5  -7   1    16985.70    17393.90    421.48 o 
   6  -7   1    69211.77    67957.21    787.47 o 
   7  -7   1    64693.28    58881.69   1538.10 o 
   8  -7   1      320.29      660.11    188.02 o 
   9  -7   1    15413.64    16024.99    541.67 o 
  10  -7   1     3251.01     3513.14    300.22 o 
  11  -7   1     8993.99    10571.15    470.81 o 
  12  -7   1     5768.02     5318.39    127.33 o 
  13  -7   1    35599.95    32694.82    439.65 o 
  14  -7   1     7174.11     7132.66    514.95 o 
  15  -7   1     5874.09     5507.54    512.98 o 
  16  -7   1     6398.52     7178.69    931.76 o 
  17  -7   1      548.86     2255.88   1315.05 o 
 -18  -6   1     7491.17     7519.08   1111.08 o 
 -17  -6   1     1611.55     2540.19    400.98 o 
 -16  -6   1     1945.14     2264.73    716.62 o 
 -15  -6   1     2133.60     2050.68    122.75 o 
 -14  -6   1     1898.35     2546.36    773.06 o 
 -13  -6   1     2306.04     2529.05    557.99 o 
 -12  -6   1    37126.69    34712.79    441.82 o 
 -11  -6   1    11268.13    14219.33    774.72 o 
 -10  -6   1   111232.98   113845.66   2161.49 o 
  -9  -6   1     1226.26     2186.52    418.73 o 
  -8  -6   1     8955.53     8536.27    328.77 o 
  -7  -6   1      571.65     1194.73    557.22 o 
  -6  -6   1    18828.97    18190.14    313.24 o 
  -5  -6   1    14542.85    14737.64   1539.44 o 
  -4  -6   1    76042.09    70149.90   1276.77 o 
  -3  -6   1    52143.98    47383.19   1465.72 o 
  -2  -6   1   129015.84   126585.26   1989.74 o 
  -1  -6   1    28375.92    26385.26    341.49 o 
   0  -6   1     5320.02     5995.63    543.51 o 
   1  -6   1    39516.36    40029.16    683.89 o 
   2  -6   1    67293.11    61050.67    219.84 o 
   3  -6   1    23405.08    24273.82    490.19 o 
   4  -6   1    39623.86    38910.69    818.91 o 
   5  -6   1    50418.96    49288.10    609.36 o 
   6  -6   1    30528.82    27974.91   1251.38 o 
   7  -6   1      808.18     1024.48    233.20 o 
   8  -6   1     1108.94     1736.27    290.60 o 
   9  -6   1       69.32      406.51    227.23 o 
  10  -6   1     3229.82     3212.99    231.16 o 
  11  -6   1     2342.08     2704.71    373.97 o 
  12  -6   1     3134.38     4125.74    475.35 o 
  13  -6   1    13698.83    15974.51    731.59 o 
  14  -6   1    14974.96    15453.88   1117.59 o 
  15  -6   1       58.50      373.55    228.06 o 
  16  -6   1     7340.40     6775.26    631.45 o 
  17  -6   1      346.53      543.01    463.61 o 
 -18  -5   1     5468.13     5700.33    501.58 o 
 -17  -5   1     3764.87     3858.88    251.07 o 
 -16  -5   1    18311.90    16748.24   1251.22 o 
 -15  -5   1    23210.10    24107.73    580.97 o 
 -14  -5   1     1462.94     2132.52    283.97 o 
 -13  -5   1       34.50      134.16     97.55 o 
 -12  -5   1     1094.75     2183.04    380.81 o 
 -11  -5   1    11858.63    12793.32    892.66 o 
 -10  -5   1     3168.91     3678.23    307.13 o 
  -9  -5   1    30308.08    28253.67   1076.62 o 
  -8  -5   1     8154.52     7590.37    243.79 o 
  -7  -5   1     1042.71     1328.14    154.35 o 
  -6  -5   1     7010.62     6828.27    199.84 o 
  -5  -5   1    27676.88    24792.42    353.89 o 
  -4  -5   1    14605.38    15106.85    560.06 o 
  -3  -5   1    55099.11    52611.86    987.71 o 
  -2  -5   1    53101.61    48481.13   1137.78 o 
  -1  -5   1    12609.64    14400.43    512.20 o 
   0  -5   1     1789.63     2796.74    367.26 o 
   1  -5   1    24651.53    25647.25    513.29 o 
   2  -5   1     7555.01     8363.84    520.03 o 
   3  -5   1    13192.87    13286.64    896.85 o 
   4  -5   1    10717.85    12104.64    597.33 o 
   5  -5   1    94639.27    86592.35    315.55 o 
   6  -5   1    15398.26    14563.54    581.41 o 
   7  -5   1     7962.32     7993.78    169.18 o 
   8  -5   1        5.43      320.69    304.71 o 
   9  -5   1    81850.82    79934.96    725.48 o 
  10  -5   1       64.09      428.25    273.23 o 
  11  -5   1    12994.40    11827.50    354.85 o 
  12  -5   1    17384.31    16858.79    416.96 o 
  13  -5   1    20481.89    20378.42    581.51 o 
  14  -5   1     9907.13     8820.96    256.46 o 
  15  -5   1    22039.46    21320.82    825.06 o 
  16  -5   1     3020.96     2986.63    118.20 o 
  17  -5   1      121.21      388.38    222.59 o 
  18  -5   1       20.78      301.68    792.92 o 
 -18  -4   1     1400.30     2359.02    533.04 o 
 -17  -4   1    31847.65    29076.55    846.85 o 
 -16  -4   1    15686.14    15192.62   1238.81 o 
 -15  -4   1     6990.49     6693.51    563.73 o 
 -14  -4   1       28.50      336.14    227.03 o 
 -13  -4   1     3310.23     3272.43    262.12 o 
 -12  -4   1      724.09     1452.62    287.11 o 
 -11  -4   1     2108.32     1881.53    225.28 o 
 -10  -4   1    27687.26    26792.21    386.13 o 
  -9  -4   1     2606.39     2255.36    652.43 o 
  -8  -4   1    24675.66    22806.54    723.91 o 
  -7  -4   1      112.18      519.54    256.92 o 
  -6  -4   1    40314.66    35821.36    666.73 o 
  -5  -4   1   187022.56   172994.06   2781.09 o 
  -4  -4   1     3281.78     3473.68    268.03 o 
  -3  -4   1    10835.55    10869.70    242.86 o 
  -2  -4   1   175563.92   165317.73   2520.81 o 
  -1  -4   1    68326.55    64710.95    569.18 o 
   0  -4   1    50613.94    46897.53    160.08 o 
   1  -4   1     9239.45     9576.82    792.03 o 
   2  -4   1     5821.01     6400.06    339.22 o 
   3  -4   1    10578.38    11202.47   1014.58 o 
   4  -4   1    67658.83    61508.61    395.17 o 
   5  -4   1    14945.93    14399.63   1142.24 o 
   6  -4   1      974.42     1742.40    431.90 o 
   7  -4   1     5580.07     5926.24    328.91 o 
   8  -4   1    43815.27    39990.45   1102.90 o 
   9  -4   1      353.69      843.63    386.03 o 
  10  -4   1      988.61     1129.89    219.49 o 
  11  -4   1     1162.73     1108.19    499.42 o 
  12  -4   1      145.79      716.48    631.18 o 
  13  -4   1    18374.23    17978.52   1291.52 o 
  14  -4   1     5114.50     5024.83    418.33 o 
  15  -4   1    10962.91    12726.27    468.53 o 
  16  -4   1    24255.14    23070.52   2234.38 o 
  17  -4   1     2659.95     2984.93   1109.53 o 
  18  -4   1     5054.34     5210.67    591.59 o 
 -18  -3   1     9145.42     8816.67    881.47 o 
 -17  -3   1     2619.27     3078.66    515.74 o 
 -16  -3   1     2658.25     3865.22    851.60 o 
 -15  -3   1      340.81      889.54    282.20 o 
 -14  -3   1     3009.81     3503.69    270.34 o 
 -13  -3   1      422.61     1025.67    210.41 o 
 -12  -3   1     5729.27     6354.53    497.21 o 
 -11  -3   1    34991.13    34270.73    418.70 o 
 -10  -3   1    33138.82    32707.84    634.11 o 
  -9  -3   1    25451.93    26753.05    904.11 o 
  -8  -3   1    38770.17    34802.04    618.82 o 
  -7  -3   1    37106.56    34967.14    993.78 o 
  -6  -3   1   178187.73   173245.58   1148.55 o 
  -5  -3   1    23219.34    23187.38    255.05 o 
  -4  -3   1    67386.73    65824.77    754.21 o 
  -3  -3   1    31655.73    29412.81    731.04 o 
  -2  -3   1     1035.93     1578.99    391.71 o 
  -1  -3   1    16498.52    18487.49   1029.34 o 
   0  -3   1    29768.68    27054.74   1806.84 o 
   1  -3   1       45.68      288.84    548.80 o 
   2  -3   1     3247.31     4113.95    664.82 o 
   3  -3   1     2145.38     2854.02    773.66 o 
   4  -3   1     1839.70     2245.51    152.37 o 
   5  -3   1    53373.99    52931.48    597.76 o 
   6  -3   1    78808.20    70907.70   1195.67 o 
   7  -3   1    59457.47    55151.48    809.88 o 
   8  -3   1    34888.70    31313.97   1470.10 o 
   9  -3   1     1838.15     2454.71    287.74 o 
  10  -3   1     4138.59     4824.53    622.49 o 
  11  -3   1    59666.13    55534.64    964.54 o 
  12  -3   1    24967.87    22756.99    638.45 o 
  13  -3   1     8736.21     8285.60    293.32 o 
  14  -3   1    14154.19    13648.67    450.15 o 
  15  -3   1      771.61     1045.90    424.07 o 
  16  -3   1     8926.04     8053.83    222.26 o 
  17  -3   1    27794.91    26989.63   1124.71 o 
  18  -3   1     2541.65     3478.84    566.63 o 
 -18  -2   1    11186.65    11955.59    630.67 o 
 -17  -2   1     6277.01     6685.35    475.31 o 
 -16  -2   1     1669.58     2561.10    679.68 o 
 -15  -2   1     9067.21     8417.63    538.82 o 
 -14  -2   1       65.23      603.45    372.05 o 
 -13  -2   1     5703.96     5672.72    254.81 o 
 -12  -2   1    14448.56    14901.07    352.00 o 
 -11  -2   1       62.16      190.64    157.13 o 
 -10  -2   1     1465.90     1337.66    268.58 o 
  -9  -2   1      700.86      951.55    197.03 o 
  -8  -2   1     1199.75     1485.83    241.42 o 
  -7  -2   1    43250.46    43317.40   1728.95 o 
  -6  -2   1     4315.59     5412.77    838.52 o 
  -5  -2   1    91569.58    85185.96    622.96 o 
  -4  -2   1    51908.57    48913.32   1430.27 o 
  -3  -2   1   132950.58   120740.54   1777.04 o 
  -2  -2   1     2521.02     3549.12    564.35 o 
  -1  -2   1      266.30      582.64    750.55 o 
   0  -2   1   411338.19   378204.63    689.33 o 
   1  -2   1    12959.75    16829.33   1009.24 o 
   2  -2   1    23279.90    25788.76    795.90 o 
   3  -2   1    71764.63    66417.10    657.50 o 
   4  -2   1    98959.37    88051.03   1410.95 o 
   5  -2   1     2406.83     2187.15    283.25 o 
   6  -2   1    64986.07    58566.68   1126.16 o 
   7  -2   1    55454.16    51108.34    205.01 o 
   8  -2   1    10236.56     9773.44    664.54 o 
   9  -2   1     3400.13     3687.46    376.70 o 
  10  -2   1     6615.33     6448.40    151.66 o 
  11  -2   1    27686.08    25653.18   1040.38 o 
  12  -2   1     9201.25     8525.69    418.88 o 
  13  -2   1    18395.49    18667.86    497.90 o 
  14  -2   1     6718.03     6701.58    354.05 o 
  15  -2   1     5072.30     5448.40    647.05 o 
  16  -2   1     6702.67     6973.03    704.30 o 
  17  -2   1     1271.91     1809.64    585.80 o 
  18  -2   1     4844.37     5067.46    343.33 o 
 -18  -1   1     7350.03     7552.40    659.30 o 
 -17  -1   1    14161.73    16395.50    891.09 o 
 -16  -1   1     2431.96     2529.60    426.59 o 
 -15  -1   1     7841.48     7452.81    450.95 o 
 -14  -1   1    21319.48    22198.38    605.85 o 
 -13  -1   1     6875.61     7196.19    541.03 o 
 -12  -1   1     7135.34     7706.75    496.21 o 
 -11  -1   1    65916.60    61141.26    430.78 o 
 -10  -1   1      157.93      344.49    308.36 o 
  -9  -1   1   148252.81   140345.67    802.94 o 
  -8  -1   1    29181.44    27986.04    919.80 o 
  -7  -1   1    50232.93    49525.27    676.54 o 
  -6  -1   1    76831.69    70711.50    925.38 o 
  -5  -1   1       18.81      273.46    474.19 o 
  -4  -1   1    22539.92    24755.06    714.99 o 
  -3  -1   1     4783.96     5015.47    315.47 o 
  -2  -1   1    98142.51    90975.33    345.51 o 
  -1  -1   1    16657.44    18262.12    482.41 o 
   0  -1   1     2619.80     3104.75    520.68 o 
   1  -1   1     2427.58     3699.10    396.70 o 
   2  -1   1    12431.79    14235.36   1053.52 o 
   3  -1   1     5860.92     5268.42    223.16 o 
   4  -1   1       72.42      293.34    171.22 o 
   5  -1   1     1407.01     2452.83    417.40 o 
   6  -1   1    55952.50    52136.93    872.92 o 
   7  -1   1    86897.98    80301.05   1527.86 o 
   8  -1   1    36175.46    34789.96    441.04 o 
   9  -1   1    40041.48    39791.01    741.03 o 
  10  -1   1     3385.20     3027.74     79.61 o 
  11  -1   1     7816.90     7832.36    496.09 o 
  12  -1   1    24442.45    23873.20    491.25 o 
  13  -1   1    26241.96    24284.41    466.13 o 
  14  -1   1    17329.99    19394.58    459.63 o 
  15  -1   1    12987.66    13476.99    754.08 o 
  16  -1   1     4523.16     4585.65    210.47 o 
  17  -1   1     2251.76     2659.63    402.68 o 
  18  -1   1     3852.92     4226.43    587.22 o 
 -18   0   1     3398.70     4210.35    586.30 o 
 -17   0   1      417.65     1331.16    549.80 o 
 -16   0   1    15577.44    18605.25    782.32 o 
 -15   0   1     5699.35     5575.96    779.98 o 
 -14   0   1     7773.83     7632.31    344.55 o 
 -13   0   1    34504.54    32222.94   1578.14 o 
 -12   0   1    14440.60    13730.65    359.28 o 
 -11   0   1     2563.28     2520.44    366.51 o 
 -10   0   1     1027.17     1810.85    264.23 o 
  -9   0   1    17497.99    17710.45    653.00 o 
  -8   0   1    36551.64    35074.80   1089.62 o 
  -7   0   1    65347.42    60733.39   1195.46 o 
  -6   0   1    32183.69    34230.23    747.61 o 
  -5   0   1    59239.69    57856.80    801.35 o 
  -4   0   1   213397.09   203107.66   2392.64 o 
  -3   0   1     2118.86     2152.22    397.53 o 
  -2   0   1   372032.78   341632.63   1599.12 o 
  -1   0   1     4160.89     4693.53    235.48 o 
   1   0   1     4106.47     4130.82    470.92 o 
   2   0   1   378425.38   348968.44   1121.17 o 
   3   0   1    16281.20    17611.47    798.97 o 
   4   0   1   188548.56   172969.41   5616.72 o 
   5   0   1    26355.39    27737.87    708.99 o 
   6   0   1    11624.28    12821.83    622.34 o 
   7   0   1    16510.81    16059.38   1015.41 o 
   8   0   1    27695.08    27027.46    702.47 o 
   9   0   1     4880.06     4824.78    546.56 o 
  10   0   1     1702.69     2202.35    404.95 o 
  11   0   1    16302.16    14983.40    268.12 o 
  12   0   1    12960.43    12210.90   1074.86 o 
  13   0   1    17464.13    17923.78    516.31 o 
  14   0   1     6491.56     6580.62    313.36 o 
  15   0   1    20678.84    20843.21    293.31 o 
  16   0   1    30775.79    29924.21    331.35 o 
  17   0   1     6680.56     6293.60    487.81 o 
  18   0   1     7589.00     7761.41    453.72 o 
 -18   1   1     4073.65     3944.97    364.67 o 
 -17   1   1        7.05      182.69    591.39 o 
 -16   1   1     6411.79     6479.65    402.33 o 
 -15   1   1      607.19     1610.62    766.33 o 
 -14   1   1     1554.69     1945.82    406.70 o 
 -13   1   1    40338.67    39507.98    713.35 o 
 -12   1   1    25180.47    24985.04   1109.71 o 
 -11   1   1    20259.53    18658.38   1064.35 o 
 -10   1   1     2883.71     3151.42    248.73 o 
  -9   1   1    32170.46    30077.49    451.13 o 
  -8   1   1     2184.46     2583.52    358.40 o 
  -7   1   1    32837.25    30436.56    555.07 o 
  -6   1   1    17599.65    17020.23   1298.43 o 
  -5   1   1     2068.03     2069.86    293.98 o 
  -4   1   1    10859.72    11199.76    787.43 o 
  -3   1   1     3643.92     4656.92    661.44 o 
  -2   1   1     4610.05     5027.42    767.02 o 
  -1   1   1     2138.50     3212.17    655.92 o 
   0   1   1     2703.25     2254.92    497.52 o 
   1   1   1    26108.91    27691.68   1137.58 o 
   2   1   1    73725.89    72247.51   1528.62 o 
   3   1   1     7726.65     7467.39    436.32 o 
   4   1   1    51314.80    47385.39   1193.11 o 
   5   1   1     6671.76     6335.17    250.10 o 
   6   1   1   150536.52   143575.44   3853.77 o 
   7   1   1    20758.77    23154.84    499.41 o 
   9   1   1   133866.36   122365.00   2191.52 o 
  10   1   1     1386.86     1578.65    503.39 o 
  11   1   1    36513.99    34251.72    700.70 o 
  12   1   1     7362.72     7332.42    251.12 o 
  13   1   1     9158.20     9559.02    363.99 o 
  14   1   1     3340.32     4150.38   1182.35 o 
  15   1   1     6482.15     6467.60    356.52 o 
  16   1   1      873.92     1206.21    229.50 o 
  17   1   1      107.66      344.36    744.96 o 
  18   1   1     1742.37     2465.34    608.67 o 
 -18   2   1     8004.49     8043.38    205.97 o 
 -17   2   1    11460.16    14675.60    753.10 o 
 -16   2   1     7833.12     8307.03    384.79 o 
 -15   2   1    18458.62    17516.22   1227.06 o 
 -14   2   1    16926.27    17897.32    634.42 o 
 -13   2   1    10413.03    11043.05   1761.81 o 
 -12   2   1      368.71      439.62    297.83 o 
 -11   2   1    27652.76    27185.89    333.79 o 
 -10   2   1      810.29     2283.72    570.98 o 
  -9   2   1     3234.02     3719.45    256.59 o 
  -8   2   1    18371.31    20147.80    345.11 o 
  -7   2   1    86102.98    79791.07   1034.12 o 
  -6   2   1    84975.16    79995.54    559.38 o 
  -5   2   1    30387.86    29532.39    341.39 o 
  -4   2   1   102345.09    95391.93    563.00 o 
  -3   2   1    44596.47    40949.61    632.83 o 
  -2   2   1    17179.30    19574.41    581.35 o 
  -1   2   1     7157.89     6996.96    633.99 o 
   0   2   1   356505.59   329875.63   1982.89 o 
   1   2   1      471.98      795.97    338.16 o 
   2   2   1      692.66     1070.05    258.24 o 
   3   2   1   127895.93   119988.75    980.04 o 
   4   2   1    69037.61    63265.99    448.20 o 
   5   2   1    88601.46    81879.64    890.85 o 
   6   2   1    25190.00    27652.99    734.47 o 
   7   2   1   121371.16   113698.21    502.14 o 
   8   2   1      916.73     1616.05    266.11 o 
   9   2   1     3919.72     4220.33    298.78 o 
  10   2   1      542.44      681.05    270.64 o 
  11   2   1     3461.19     3515.67    184.24 o 
  12   2   1     2150.93     3309.79    528.21 o 
  13   2   1      114.10      345.36    433.44 o 
  14   2   1     1347.44     2438.69    591.14 o 
  15   2   1    11936.50    12171.60    348.00 o 
  16   2   1      106.11      684.19    229.67 o 
  17   2   1     7737.60     7761.78    279.22 o 
  18   2   1     3751.79     4631.76    483.86 o 
 -18   3   1     1501.69     2529.47    834.95 o 
 -17   3   1     8095.56     8359.17    331.77 o 
 -16   3   1     5137.82     5028.88    410.22 o 
 -15   3   1     2477.52     2698.70    299.71 o 
 -14   3   1     5665.13     5738.61    281.92 o 
 -13   3   1      539.95     1149.69    712.26 o 
 -12   3   1    25205.11    22882.88    364.98 o 
 -11   3   1    12616.00    14778.32    907.19 o 
 -10   3   1    28882.34    27409.13   1455.24 o 
  -9   3   1     1540.98     1603.93    477.13 o 
  -8   3   1     9248.44    10217.31    600.98 o 
  -7   3   1   105617.75    95159.11   1364.90 o 
  -6   3   1    25115.54    25167.42    960.98 o 
  -5   3   1    53376.72    48861.66    749.82 o 
  -4   3   1      261.27      339.16    659.17 o 
  -3   3   1     2669.23     3415.42    222.65 o 
  -2   3   1     1196.97     1316.34    208.47 o 
  -1   3   1       44.87      248.43    215.42 o 
   0   3   1    27704.82    28698.94    748.77 o 
   1   3   1    15471.44    13999.76   1491.31 o 
   2   3   1       64.44      202.61    903.60 o 
   3   3   1    13877.25    13059.15    766.90 o 
   4   3   1    78834.75    71623.91   1003.22 o 
   5   3   1    12081.59    11147.25   1790.36 o 
   6   3   1   154253.50   149622.19    767.36 o 
   7   3   1     9042.74     9441.45    439.06 o 
   8   3   1     2559.19     3383.55   1406.38 o 
   9   3   1    33721.48    33422.14    565.79 o 
  10   3   1     3704.19     4302.56   1220.17 o 
  11   3   1    49254.21    49163.13    415.77 o 
  12   3   1     2521.42     3624.71    600.20 o 
  13   3   1      845.21     1830.02    419.44 o 
  14   3   1     2159.57     2348.39    349.76 o 
  15   3   1     3507.60     3816.41    388.53 o 
  16   3   1     5123.42     4787.16    305.77 o 
  17   3   1     5367.21     5089.28    549.75 o 
  18   3   1     9544.68     8864.23    295.01 o 
 -18   4   1     6379.84     5762.08    166.87 o 
 -17   4   1     2751.89     3482.37    797.67 o 
 -16   4   1    10863.95    12168.67    605.19 o 
 -15   4   1     1730.47     2718.05    993.25 o 
 -14   4   1     1379.10     2766.69    576.84 o 
 -13   4   1    27646.49    26707.79    773.86 o 
 -12   4   1     5274.37     5956.91    668.84 o 
 -11   4   1     4618.95     4696.62    382.57 o 
 -10   4   1      472.16      504.15    226.26 o 
  -9   4   1     2811.81     2732.96    453.59 o 
  -8   4   1    36746.89    33923.20   1592.60 o 
  -7   4   1     8608.39     7953.76    150.40 o 
  -6   4   1     3700.60     4400.69    505.67 o 
  -5   4   1     6962.00     7123.26    278.77 o 
  -4   4   1    66403.20    61303.36    444.51 o 
  -3   4   1     1630.53     2435.98    267.26 o 
  -2   4   1     6485.73     6698.11    297.54 o 
  -1   4   1     9076.37     8621.39    664.42 o 
   0   4   1    60062.77    55604.03   1139.67 o 
   1   4   1    67051.14    63112.04   1720.24 o 
   2   4   1   175333.67   170930.91   1156.90 o 
   3   4   1    24644.75    24995.91    352.08 o 
   4   4   1     1850.52     2949.00    594.94 o 
   5   4   1   212158.80   194728.81   1325.40 o 
   6   4   1    21749.03    21261.73   1114.70 o 
   7   4   1     2975.86     3952.03    411.28 o 
   8   4   1    32883.43    31815.71    374.42 o 
   9   4   1    13803.26    14004.59    489.12 o 
  10   4   1    52835.07    47862.72   1755.27 o 
  11   4   1     8677.78     8785.86    375.71 o 
  12   4   1      248.11      279.50     70.13 o 
  13   4   1      336.85      815.66    639.62 o 
  14   4   1       88.21      233.21    193.55 o 
  15   4   1    10711.50    12012.30    570.88 o 
  16   4   1     7695.73     7620.16    297.74 o 
  17   4   1    33339.70    29869.52   1107.28 o 
  18   4   1     7182.90     7390.21    563.92 o 
 -18   5   1     3851.15     5234.84    779.32 o 
 -17   5   1      417.12      732.77    695.09 o 
 -16   5   1     4260.48     4842.74    332.38 o 
 -15   5   1    30863.15    29874.89   1913.40 o 
 -14   5   1     6142.18     6257.92    446.52 o 
 -13   5   1     4874.56     5383.49    586.04 o 
 -12   5   1    13576.21    17129.27    755.99 o 
 -11   5   1    33128.30    33876.27    868.83 o 
 -10   5   1       82.10      508.02    490.98 o 
  -9   5   1    75679.41    69514.66   1573.23 o 
  -8   5   1       65.52      413.34    258.34 o 
  -7   5   1    21013.73    19598.97    326.61 o 
  -6   5   1     8227.81     7826.43    286.65 o 
  -5   5   1    71221.08    65716.84   1113.84 o 
  -4   5   1       26.70      224.88    381.90 o 
  -3   5   1    13478.46    13453.81    564.57 o 
  -2   5   1    19716.66    21625.12    632.02 o 
  -1   5   1    23571.77    22232.63   1153.35 o 
   0   5   1     4949.57     5426.37    283.71 o 
   1   5   1    10407.22    12076.14    579.19 o 
   2   5   1    34891.61    33107.15    356.55 o 
   3   5   1    51082.05    48832.12    331.37 o 
   4   5   1     8638.99     7799.94    576.00 o 
   5   5   1    74129.50    70343.02    441.85 o 
   6   5   1    10169.76     9735.14    323.29 o 
   7   5   1      147.18      319.98    485.18 o 
   8   5   1     1148.07     1000.82    169.99 o 
   9   5   1    17852.45    17487.15    319.81 o 
  10   5   1     5732.65     5243.51    122.85 o 
  11   5   1    23939.68    23917.04    496.27 o 
  12   5   1        6.44      298.92    113.83 o 
  13   5   1     1981.33     2180.68    190.10 o 
  14   5   1     1726.45     1899.35    292.60 o 
  15   5   1     4574.58     4545.63    273.23 o 
  16   5   1    15944.38    14927.47    862.23 o 
  17   5   1       44.27       91.80     72.80 o 
  18   5   1       88.79      224.76    218.37 o 
 -17   6   1      142.20      385.62    391.43 o 
 -16   6   1    12001.83    13052.24    871.60 o 
 -15   6   1      355.82      389.42    148.05 o 
 -14   6   1     7064.18     6921.21    224.56 o 
 -13   6   1     3110.17     3225.62    428.51 o 
 -12   6   1      474.44      848.60    535.22 o 
 -11   6   1      471.85      670.25    187.14 o 
 -10   6   1     3820.84     3687.72    499.96 o 
  -9   6   1     4161.24     3659.89    289.24 o 
  -8   6   1     2452.11     2622.04    458.14 o 
  -7   6   1    11162.86    11727.10   1398.66 o 
  -6   6   1    13873.25    13132.28    434.53 o 
  -5   6   1   148195.97   135653.91   4111.05 o 
  -4   6   1    29789.11    27806.96   1581.64 o 
  -3   6   1    57459.84    53474.14   1006.38 o 
  -2   6   1    56002.33    51989.07    576.04 o 
  -1   6   1    63876.70    62319.03    814.99 o 
   0   6   1      224.57      612.73    487.24 o 
   1   6   1    50157.51    46404.29    888.97 o 
   2   6   1    98873.21    91765.39    967.17 o 
   3   6   1    77413.90    72865.57    538.34 o 
   4   6   1    83852.28    77054.61    506.15 o 
   5   6   1     7469.48     7381.24    242.46 o 
   6   6   1    44364.87    42366.27    610.51 o 
   7   6   1     2282.32     2433.97    512.26 o 
   8   6   1     7045.49     6752.83    462.62 o 
   9   6   1     5715.25     6052.61    340.91 o 
  10   6   1    50783.79    47376.00    733.52 o 
  11   6   1     8239.91     7622.10    279.62 o 
  12   6   1    45080.81    44041.79    849.14 o 
  13   6   1    10458.59    10744.81    436.78 o 
  14   6   1     1014.59     1815.53    350.88 o 
  15   6   1    16169.96    14726.43    244.38 o 
  16   6   1    11569.22    11443.37    853.88 o 
  17   6   1     8017.04     8067.20    497.77 o 
  18   6   1     6446.32     6748.56    396.10 o 
 -17   7   1     6627.99     5962.86     99.50 o 
 -16   7   1     8557.06     7684.69    312.06 o 
 -15   7   1     8392.67     8214.66    237.85 o 
 -14   7   1    14014.86    13051.63    398.35 o 
 -13   7   1    46199.83    44954.32    562.25 o 
 -12   7   1     5098.66     5650.51    531.23 o 
 -11   7   1    19678.17    19662.16    473.56 o 
 -10   7   1     1015.43     1336.58    282.52 o 
  -9   7   1     6723.80     6938.86    234.53 o 
  -8   7   1    19021.97    20808.75    715.41 o 
  -7   7   1    50616.80    46839.74    470.50 o 
  -6   7   1    12230.08    17145.29    822.97 o 
  -5   7   1    32619.11    30675.54   1370.05 o 
  -4   7   1    19277.59    18140.01   1350.34 o 
  -3   7   1    20169.93    19402.15    980.70 o 
  -2   7   1   278627.84   257815.59    622.32 o 
  -1   7   1    47280.25    44553.84   1131.42 o 
   0   7   1     7310.57     7546.26    760.46 o 
   1   7   1    61000.22    56383.36    889.40 o 
   2   7   1    20076.45    21278.39    614.68 o 
   3   7   1    34930.62    32232.86    790.20 o 
   4   7   1     9565.39     9704.67   1093.19 o 
   5   7   1     1406.44     2111.21    444.08 o 
   6   7   1     6147.81     5784.65    237.50 o 
   7   7   1    26024.53    24306.27    784.03 o 
   8   7   1     8461.90     9207.95    549.35 o 
   9   7   1    16401.78    16317.74    461.36 o 
  10   7   1    14794.44    14677.99    682.24 o 
  11   7   1      662.08     1113.40    160.70 o 
  12   7   1     2447.15     2113.95    261.72 o 
  13   7   1     1650.98     2209.97    534.58 o 
  14   7   1      867.99     1476.06    914.49 o 
  15   7   1      869.46     1607.77    297.92 o 
  16   7   1    21399.79    21669.90    405.83 o 
  17   7   1     6997.37     6616.03    456.43 o 
 -17   8   1    12602.54    15284.76   1392.50 o 
 -16   8   1       70.37      500.49    970.02 o 
 -15   8   1      778.76     1945.26    881.50 o 
 -14   8   1    17480.52    16743.32   1075.19 o 
 -13   8   1       10.55      224.50   1026.52 o 
 -12   8   1    20482.85    18727.27    684.79 o 
 -11   8   1     2439.33     2608.15    660.56 o 
 -10   8   1    12009.06    13863.73   1384.69 o 
  -9   8   1     9686.09     9459.72    608.37 o 
  -8   8   1    27666.27    28504.37    780.99 o 
  -7   8   1    10956.09    12014.68    297.50 o 
  -6   8   1    33985.25    36214.39    603.35 o 
  -5   8   1    24464.69    24080.38    496.44 o 
  -4   8   1    30001.39    30372.34    493.87 o 
  -3   8   1   213405.28   198252.95    776.87 o 
  -2   8   1    87747.13    80674.34    462.92 o 
  -1   8   1    94194.16    85331.30    211.35 o 
   0   8   1     1003.57     1948.90    620.75 o 
   1   8   1    16285.14    15363.59    302.89 o 
   2   8   1     3914.20     4591.52    467.07 o 
   3   8   1     4664.09     4543.54    374.12 o 
   4   8   1     1545.60     2271.72    458.78 o 
   5   8   1     5354.90     5451.32    363.43 o 
   6   8   1     1635.10     1782.55    374.20 o 
   7   8   1    16593.20    16727.85   1313.66 o 
   8   8   1      134.26      173.87    116.50 o 
   9   8   1    13812.14    14968.03    413.61 o 
  10   8   1     1270.52     2104.78    294.14 o 
  11   8   1    30931.61    29168.13   1346.27 o 
  12   8   1    24428.79    22868.51   1836.06 o 
  13   8   1      759.20      931.64    149.82 o 
  14   8   1    25097.65    24596.68    336.82 o 
  15   8   1    27998.15    26557.89    381.90 o 
  16   8   1    25215.69    23464.23    323.99 o 
  17   8   1     5449.21     5124.69     86.55 o 
 -16   9   1     4381.76     3994.38    342.73 o 
 -15   9   1    13434.39    13588.84   1788.83 o 
 -14   9   1     1066.07     1026.09    591.45 o 
 -12   9   1     2347.08     2171.41    580.46 o 
 -11   9   1     5805.19     5809.90    495.99 o 
 -10   9   1     9026.64     9596.95   1071.15 o 
  -9   9   1     4018.17     4099.84    147.87 o 
  -8   9   1      654.79      768.43    254.00 o 
  -7   9   1     1156.45     1256.19    332.82 o 
  -6   9   1     1064.18     1159.00    171.43 o 
  -5   9   1    13952.38    14049.45   1331.67 o 
  -4   9   1    12542.68    13075.61    528.10 o 
  -3   9   1     1706.88     1694.49    339.70 o 
  -2   9   1    94594.88    90057.48    928.43 o 
  -1   9   1     2502.85     2641.60     78.45 o 
   0   9   1    17129.84    17988.18    458.06 o 
   1   9   1    80409.16    73740.01    455.47 o 
   2   9   1     5123.47     4876.66    249.47 o 
   3   9   1   154564.91   138947.67    111.81 o 
   4   9   1     3948.42     4396.59    381.88 o 
   5   9   1    90171.03    83603.88    442.93 o 
   6   9   1    11508.62    10972.28    293.92 o 
   7   9   1     1403.12     2934.62    663.05 o 
   8   9   1     2739.39     2617.91    103.33 o 
   9   9   1    10493.05    10225.02    292.38 o 
  10   9   1    32099.28    32616.94    651.38 o 
  11   9   1     1009.85     1864.89    326.32 o 
  12   9   1      670.65      634.94    281.21 o 
  13   9   1     2299.70     2348.08    536.64 o 
  14   9   1      449.26     1314.49    489.13 o 
  15   9   1     8893.92     8411.72    226.41 o 
  16   9   1       25.74      232.56    267.31 o 
  17   9   1     2251.47     2664.75    382.09 o 
 -16  10   1     5384.38     5757.82    950.24 o 
 -15  10   1     1073.29     2291.89    723.66 o 
 -14  10   1       93.43      397.89    722.75 o 
 -13  10   1       17.87      101.41    399.60 o 
 -12  10   1       26.12      251.37   1199.40 o 
 -11  10   1    31270.59    31119.78    698.88 o 
 -10  10   1     1923.84     2449.39    504.73 o 
  -9  10   1     5598.44     6334.14    769.47 o 
  -8  10   1     8067.36     7893.72    227.98 o 
  -7  10   1       44.83      192.42    272.73 o 
  -6  10   1    45206.64    42983.59    604.94 o 
  -5  10   1     8022.42     7766.99    438.57 o 
  -4  10   1    28273.37    28067.48    886.59 o 
  -3  10   1     2813.43     2939.33    328.42 o 
  -2  10   1     1013.15     2297.36    635.96 o 
  -1  10   1     3058.02     3875.96    357.47 o 
   0  10   1    18793.43    17791.32   1100.17 o 
   1  10   1      629.74      848.73    107.01 o 
   2  10   1    11792.75    14971.28    495.65 o 
   3  10   1    41017.66    38849.01    482.34 o 
   4  10   1     5275.01     4864.97    261.90 o 
   5  10   1    44675.41    41501.73    215.65 o 
   6  10   1     2387.38     2544.56    346.58 o 
   7  10   1    15422.85    17500.20    561.89 o 
   8  10   1     6128.76     5512.09    310.44 o 
   9  10   1    44846.74    41206.97   1385.13 o 
  10  10   1      827.34     1549.01    562.49 o 
  11  10   1    14941.02    15274.98    880.00 o 
  12  10   1     2766.31     2941.51    190.64 o 
  13  10   1      339.21      442.21    161.33 o 
  14  10   1    12256.56    14665.19    419.08 o 
  15  10   1     5552.21     5353.06    448.84 o 
  16  10   1     5919.09     5465.98    446.56 o 
 -15  11   1     2261.89     2390.40    119.82 o 
 -14  11   1      814.39     1260.81    601.99 o 
 -12  11   1    43484.43    39748.41    407.69 o 
 -11  11   1    14297.80    16760.02   1189.71 o 
 -10  11   1    11876.70    17142.27   1554.30 o 
  -9  11   1    14508.42    15046.39    628.54 o 
  -8  11   1    26063.74    27008.45    718.59 o 
  -7  11   1      727.04      658.83    491.59 o 
  -6  11   1     6597.16     7854.71    970.66 o 
  -5  11   1      245.91      345.65    187.85 o 
  -4  11   1    71712.41    66595.45    794.21 o 
  -3  11   1    16716.13    18390.85    650.38 o 
  -2  11   1     2862.66     3211.29    536.24 o 
  -1  11   1      832.13      723.26     78.37 o 
   0  11   1    11356.22    13042.50    615.07 o 
   1  11   1      930.91     1626.76    295.04 o 
   2  11   1      350.66      503.89    545.75 o 
   3  11   1    33683.59    32169.71    510.99 o 
   4  11   1    44985.54    42013.36    480.85 o 
   5  11   1    51065.00    49663.36    633.64 o 
   6  11   1    50821.27    46476.83    637.40 o 
   7  11   1     2385.40     2563.73    530.12 o 
   8  11   1    13465.93    14703.08   1194.75 o 
   9  11   1    10329.55     9491.20    119.77 o 
  10  11   1     9632.52     9885.85    562.33 o 
  11  11   1    35954.71    38585.63    841.34 o 
  12  11   1      906.22     1483.74    244.06 o 
  13  11   1     8238.48     7345.96    313.72 o 
  14  11   1      665.54     1426.03    245.69 o 
  15  11   1     1828.95     2112.74    430.49 o 
  16  11   1     1260.90     1668.11    176.61 o 
 -15  12   1     1023.83     1132.43    300.15 o 
 -14  12   1        2.57      115.17    363.08 o 
 -13  12   1    21462.48    22479.60    460.42 o 
 -12  12   1      692.43     1950.14   1130.30 o 
 -11  12   1     6739.38     7151.17    894.05 o 
 -10  12   1     2084.75     1976.69    394.42 o 
  -9  12   1    34395.84    32143.13   1174.53 o 
  -8  12   1        5.51      129.91   1578.46 o 
  -7  12   1     3584.11     3721.75    485.84 o 
  -6  12   1    41225.18    40530.22    483.67 o 
  -5  12   1        3.01       33.05     90.47 o 
  -4  12   1    19538.43    18704.55   1659.27 o 
  -3  12   1      509.61      638.46    228.44 o 
  -2  12   1    15002.74    14034.24    252.79 o 
  -1  12   1    12704.09    12685.81   1435.68 o 
   0  12   1    21435.52    20748.70    529.18 o 
   1  12   1     4811.21     5227.08    861.73 o 
   2  12   1    37419.17    37330.14    639.02 o 
   3  12   1     2495.64     2801.68    415.85 o 
   4  12   1      252.01      538.59    202.89 o 
   5  12   1     1685.94     2895.76    583.68 o 
   6  12   1     4529.06     4555.19    495.13 o 
   7  12   1     5086.82     5458.58    292.51 o 
   8  12   1     4105.39     4961.66    423.79 o 
   9  12   1    25376.19    24866.79    685.75 o 
  10  12   1      359.63      819.36    173.80 o 
  11  12   1     3425.22     3286.86    126.86 o 
  12  12   1     4458.42     4325.58    508.00 o 
  13  12   1     6683.18     7270.03    540.16 o 
  14  12   1     1338.27     2016.11    188.13 o 
  15  12   1      268.82      487.40    190.02 o 
  16  12   1    16839.98    16565.69    568.65 o 
 -14  13   1     7385.60     6882.17    315.28 o 
 -13  13   1     8351.81     7992.16    251.31 o 
 -12  13   1    15532.49    16180.81    687.98 o 
 -11  13   1     2262.03     3437.34   1089.13 o 
 -10  13   1    25053.96    25224.97    787.01 o 
  -9  13   1     6297.80     6420.53    616.84 o 
  -8  13   1    43558.37    40285.09   1126.07 o 
  -7  13   1     5118.24     5176.67   1110.21 o 
  -6  13   1    15217.42    15055.37   1412.57 o 
  -5  13   1     6128.16     6315.89    421.88 o 
  -4  13   1     1422.73     1513.50    500.73 o 
  -3  13   1    11488.93    11655.91    698.39 o 
  -2  13   1     1983.03     1990.37    553.35 o 
  -1  13   1      963.82     1286.34    295.34 o 
   0  13   1    46499.36    41599.41    611.23 o 
   1  13   1      628.90     1008.66    516.49 o 
   2  13   1     9493.22     8545.61    104.91 o 
   3  13   1    18778.52    20715.21    541.68 o 
   4  13   1     4813.81     4921.90    403.37 o 
   5  13   1     9210.15     8627.92    113.61 o 
   6  13   1      819.22     1434.24    393.97 o 
   7  13   1    31842.07    29507.30    717.80 o 
   8  13   1    35406.43    35923.49    962.78 o 
   9  13   1    24010.33    23762.44    489.90 o 
  10  13   1     3937.58     4744.83    365.81 o 
  11  13   1     7493.75     7236.97    517.32 o 
  12  13   1     1410.40     2309.77    314.53 o 
  13  13   1     7138.13     7654.04    480.40 o 
  14  13   1     4461.27     4584.94    250.27 o 
  15  13   1      432.25     1063.41    396.33 o 
 -13  14   1     5718.62     5776.08    381.55 o 
 -12  14   1      480.09     1262.47    859.30 o 
 -11  14   1      757.06     1690.23    541.20 o 
 -10  14   1       20.60      345.79    553.80 o 
  -9  14   1     3767.39     4139.38    336.36 o 
  -8  14   1     6993.50     7255.25    525.89 o 
  -7  14   1    23708.81    27308.78   1364.24 o 
  -6  14   1      360.91      600.48    801.89 o 
  -5  14   1     6235.24     6433.00    320.82 o 
  -4  14   1    20242.50    19645.50   1221.29 o 
  -3  14   1       40.49      283.57    200.91 o 
  -2  14   1    47451.19    43512.49    854.94 o 
  -1  14   1    84556.11    76433.28    739.89 o 
   0  14   1     2564.55     3442.76    342.20 o 
   1  14   1    10149.16     9386.63    261.16 o 
   2  14   1    20500.37    18565.55   2007.58 o 
   3  14   1      859.35     1245.57    178.27 o 
   4  14   1    28804.18    28569.97    948.44 o 
   5  14   1     4584.17     5528.79    759.23 o 
   6  14   1      284.75      566.40    358.00 o 
   7  14   1     9175.53     8098.29    571.85 o 
   8  14   1    13043.00    12293.50    593.87 o 
   9  14   1     8722.95     9446.22    595.54 o 
  10  14   1        7.82      306.76    177.87 o 
  11  14   1       26.57      125.13    155.07 o 
  12  14   1     1168.99     1398.64    185.65 o 
  13  14   1     1271.63     1364.99    240.76 o 
  14  14   1     2643.35     2818.64    589.28 o 
 -12  15   1      484.01     1460.60   1530.84 o 
 -11  15   1       14.95      180.11    190.81 o 
 -10  15   1     6859.48     6198.84    231.09 o 
  -9  15   1     2193.66     2889.33    813.38 o 
  -8  15   1      408.61      944.92   1039.57 o 
  -7  15   1     5815.58     5781.18    389.91 o 
  -6  15   1      357.74      932.35   1183.61 o 
  -5  15   1      396.64     1081.71    318.25 o 
  -4  15   1    14580.58    15049.31    338.26 o 
  -3  15   1    33071.97    33891.79    625.48 o 
  -2  15   1   111106.08   100325.17   1826.76 o 
  -1  15   1    23587.87    22689.31   1158.08 o 
   0  15   1    32761.82    29151.41   2702.66 o 
   1  15   1     5599.69     6198.45    546.07 o 
   2  15   1     1729.66     2896.51    430.30 o 
   3  15   1    21472.14    19942.75    936.62 o 
   4  15   1     2737.57     2807.04    286.02 o 
   5  15   1     6528.78     6791.92    307.02 o 
   6  15   1     2802.35     4159.23    853.92 o 
   7  15   1    19094.02    17730.04    715.59 o 
   8  15   1     3359.03     3982.91    363.77 o 
   9  15   1    12349.48    14626.73    664.93 o 
  10  15   1     1153.34     1988.42    483.30 o 
  11  15   1     3716.32     3688.51    288.78 o 
  12  15   1      809.94     1737.37    563.58 o 
  13  15   1     2368.33     2216.09    120.37 o 
  14  15   1      460.08      591.25    299.83 o 
 -12  16   1    14142.86    18002.69   1737.95 o 
 -11  16   1     4941.98     5723.54   1295.37 o 
 -10  16   1     8949.10     8559.25    752.36 o 
  -9  16   1      870.64     2319.67    742.75 o 
  -8  16   1       86.62      561.91   1537.14 o 
  -7  16   1     4344.63     4136.29    285.08 o 
  -6  16   1    14772.15    14071.20    568.27 o 
  -5  16   1     6115.46     5600.52    233.99 o 
  -4  16   1     3777.20     4214.66    663.21 o 
  -3  16   1    12300.32    11484.81    902.32 o 
  -2  16   1    47956.83    44217.41    653.14 o 
  -1  16   1    35295.81    31768.39   2194.81 o 
   0  16   1    11852.09    11783.79    373.67 o 
   1  16   1     3873.88     3593.98    337.90 o 
   2  16   1    15661.66    14418.75    294.47 o 
   3  16   1     1318.36     2492.14    450.05 o 
   4  16   1    25100.40    25916.62    422.29 o 
   5  16   1      103.17      178.04    153.96 o 
   6  16   1      859.81     2253.00    486.94 o 
   7  16   1     9192.66    10292.93    329.36 o 
   8  16   1      170.61      401.51    273.79 o 
   9  16   1     1118.22     1219.99    344.49 o 
  10  16   1    10175.83    11785.49    440.02 o 
  11  16   1     6317.89     6291.29    294.53 o 
  12  16   1     6323.95     5767.86    391.56 o 
  13  16   1     3046.01     2970.23    461.97 o 
 -11  17   1    11871.82    12220.62   1782.98 o 
 -10  17   1       30.52      472.76   1629.90 o 
  -9  17   1     3668.01     5245.38   2091.85 o 
  -8  17   1       10.40      543.90   1390.02 o 
  -7  17   1     4892.92     5161.26    375.29 o 
  -6  17   1    15252.35    18252.27   1104.01 o 
  -5  17   1    11471.73    15123.90    846.33 o 
  -4  17   1     9408.51     9938.51    675.11 o 
  -3  17   1     3268.10     3232.61    170.84 o 
  -2  17   1    13222.07    12003.74   1296.20 o 
  -1  17   1    23029.63    23234.83   1167.23 o 
   0  17   1       87.17      183.54     83.88 o 
   1  17   1    21080.56    19259.09   1323.74 o 
   2  17   1     9093.97     8779.13    398.60 o 
   3  17   1       69.32      717.85    534.72 o 
   4  17   1     4785.47     4703.17    503.04 o 
   5  17   1     5687.72     6076.82    559.57 o 
   6  17   1        2.78      233.49    243.76 o 
   7  17   1     1922.78     2746.99    538.81 o 
   8  17   1       46.99      431.55    329.85 o 
   9  17   1    17442.86    19287.26    716.01 o 
  10  17   1    12671.29    13282.37    742.27 o 
  11  17   1     1412.90     1459.50    496.56 o 
  12  17   1    14242.53    13282.71   1075.64 o 
  -9  18   1     4530.95     4237.48    150.38 o 
  -8  18   1    11778.58    12980.22    638.40 o 
  -7  18   1    12468.76    11981.83   1244.51 o 
  -6  18   1      241.26      803.10   1346.39 o 
  -5  18   1     1473.11     1667.65    525.89 o 
  -4  18   1    10850.19    10394.84    607.99 o 
  -3  18   1    11983.34    13673.27    646.19 o 
  -2  18   1     2202.64     2198.88    182.52 o 
  -1  18   1    11871.50    14115.14    939.23 o 
   0  18   1    12746.95    12221.10   1119.21 o 
   1  18   1     8089.57     8101.38    758.31 o 
   2  18   1     5137.86     4906.70    501.47 o 
   3  18   1     1388.36     1248.46    125.71 o 
   4  18   1      516.21      486.98    215.61 o 
   5  18   1        4.57      241.86    394.76 o 
   6  18   1      340.72      382.00    122.90 o 
   7  18   1      525.73      622.10    476.27 o 
   8  18   1       55.59      192.80    309.22 o 
   9  18   1     2795.91     2584.60    328.46 o 
  10  18   1     3634.16     4969.39    882.55 o 
  11  18   1     2314.01     2798.74    441.24 o 
  -8  19   1     5274.65     6222.42   1352.54 o 
  -7  19   1      150.87      262.54    594.56 o 
  -6  19   1     8323.68     8764.20    777.24 o 
  -5  19   1     1931.32     2192.75    188.44 o 
  -4  19   1     1297.20     1322.20    959.48 o 
  -3  19   1      152.98      216.28    217.93 o 
  -2  19   1    23409.37    22564.36    789.80 o 
  -1  19   1      388.95     1007.84   1000.09 o 
   0  19   1     1521.33     1822.58    426.85 o 
   1  19   1     5124.73     4992.26    366.30 o 
   2  19   1     2020.10     2334.15    378.56 o 
   3  19   1     3523.53     3751.80    201.85 o 
   4  19   1     5853.02     6220.61    534.17 o 
   5  19   1      430.58      937.61    619.95 o 
   6  19   1      410.23      589.31    136.52 o 
   7  19   1      276.11      379.41    268.66 o 
   8  19   1     1919.46     2451.27    285.13 o 
   9  19   1       20.79      717.05    611.95 o 
  -6  20   1     2685.69     3106.71   1841.51 o 
  -5  20   1     1730.97     2012.37    718.25 o 
  -4  20   1     5859.51     5357.38    325.53 o 
  -3  20   1     3137.22     3126.82    696.98 o 
  -2  20   1    17256.72    16475.44    992.63 o 
  -1  20   1     1031.07     1895.87    310.29 o 
   0  20   1      217.27      366.61    243.97 o 
   1  20   1      437.12      455.16    200.69 o 
   2  20   1     1937.54     3448.30    696.11 o 
   3  20   1      389.75      552.37    250.95 o 
   4  20   1     5233.54     4638.06    183.38 o 
   5  20   1      200.17      363.95    255.26 o 
   6  20   1     2643.80     3821.44    659.06 o 
   7  20   1     2263.68     2666.51    623.26 o 
   8  20   1      363.30      664.82    450.70 o 
  -4  21   1      236.91      798.74   2123.37 o 
  -3  21   1     1554.39     2153.08    416.93 o 
  -2  21   1       59.47      255.12    370.11 o 
  -1  21   1     2530.63     2712.09    346.44 o 
   0  21   1     2982.40     4176.72    869.58 o 
   1  21   1      441.19     1356.98    549.91 o 
   2  21   1      330.86      392.89    193.72 o 
   3  21   1     6453.96     6520.75    271.72 o 
   4  21   1     1825.44     2155.81    718.04 o 
   5  21   1      431.13      433.57     42.32 o 
  -5 -21   2     5283.33     5263.95    362.45 o 
  -4 -21   2     8657.15     8848.58   1052.48 o 
  -3 -21   2     4576.97     5439.66    938.54 o 
  -2 -21   2       33.66      225.90    894.95 o 
  -1 -21   2      288.52      526.56    668.06 o 
   0 -21   2     2200.05     2744.68    282.83 o 
   1 -21   2     6017.61     6013.71    488.65 o 
   2 -21   2     1885.68     3042.98    454.70 o 
   3 -21   2     1782.48     2229.64    405.39 o 
  -7 -20   2     8471.82     8464.22    467.60 o 
  -6 -20   2      163.27      261.33    749.04 o 
  -5 -20   2     6868.42     6322.98    491.52 o 
  -4 -20   2    17124.18    15587.49    308.84 o 
  -3 -20   2      667.91     1397.85    233.09 o 
  -2 -20   2      259.84      516.41    211.19 o 
  -1 -20   2        2.89      135.78    435.62 o 
   0 -20   2     4740.70     4798.25    348.73 o 
   1 -20   2     4567.39     5180.48    737.46 o 
   2 -20   2      261.38      366.33    144.97 o 
   3 -20   2     1770.62     1788.57    183.50 o 
   4 -20   2    15334.35    14215.94   1633.71 o 
   5 -20   2     2065.54     2888.22    399.33 o 
   6 -20   2     4573.83     5115.70    854.19 o 
  -9 -19   2     3013.15     2969.83    418.78 o 
  -8 -19   2    27975.62    25669.72   1429.28 o 
  -7 -19   2       27.19     1031.91    409.60 o 
  -6 -19   2     2201.20     2574.04    248.65 o 
  -5 -19   2    23651.37    21558.64   1063.10 o 
  -4 -19   2       59.19      669.46    643.47 o 
  -3 -19   2    20976.30    22053.22    926.56 o 
  -2 -19   2     6417.91     6980.51    660.31 o 
  -1 -19   2     3361.65     4275.82    875.13 o 
   0 -19   2     4757.41     5706.42    734.03 o 
   1 -19   2     5208.89     4974.43    362.21 o 
   2 -19   2     1398.02     1378.84    131.89 o 
   3 -19   2       44.31      330.18    152.55 o 
   4 -19   2     1290.53     1484.73    469.52 o 
   5 -19   2     1035.27     1237.14    209.14 o 
   6 -19   2     4472.44     4314.85    754.61 o 
   7 -19   2    22909.02    25084.79   1003.01 o 
   8 -19   2     4482.45     5227.47    532.87 o 
 -11 -18   2       97.22      370.82    823.22 o 
 -10 -18   2     8117.08     7855.77    336.17 o 
  -9 -18   2     7508.37     7365.97    352.95 o 
  -8 -18   2    11449.56    12342.29    920.22 o 
  -7 -18   2      681.25      566.83    105.62 o 
  -6 -18   2     8288.59     8483.87    638.36 o 
  -5 -18   2      214.25      608.27    712.54 o 
  -4 -18   2     1747.09     2350.20    308.46 o 
  -3 -18   2      713.82     1403.91    556.77 o 
  -2 -18   2     1649.42     1875.44    327.68 o 
  -1 -18   2      247.87      567.22    302.00 o 
   0 -18   2       34.24      487.82    483.51 o 
   1 -18   2     8076.61     7536.57    455.34 o 
   2 -18   2     3784.10     4330.91    347.89 o 
   3 -18   2     2871.72     3126.57    470.89 o 
   4 -18   2     7363.29     6583.26    342.30 o 
   5 -18   2     3875.70     3552.10    338.94 o 
   6 -18   2    13478.97    12608.83    735.34 o 
   7 -18   2     5820.43     5826.04    268.35 o 
   8 -18   2    28915.47    28029.85    268.99 o 
   9 -18   2     1765.45     2986.52    885.51 o 
 -12 -17   2      213.88      368.70    207.10 o 
 -11 -17   2      480.45      485.25    434.18 o 
 -10 -17   2     9377.16     9190.50    258.00 o 
  -9 -17   2     2886.93     3324.25    317.79 o 
  -8 -17   2     4540.54     4648.67    345.12 o 
  -7 -17   2     1704.41     1815.61    121.21 o 
  -6 -17   2       61.65      238.61    686.37 o 
  -5 -17   2     2990.48     2831.43    292.88 o 
  -4 -17   2      222.44      711.58    623.86 o 
  -3 -17   2     7391.10     7087.62    367.65 o 
  -2 -17   2     2551.69     4023.76    830.21 o 
  -1 -17   2     1601.68     2094.04    506.20 o 
   0 -17   2    23328.44    21775.96    788.76 o 
   1 -17   2     1617.74     1781.81    515.17 o 
   2 -17   2     2594.59     2829.77    335.09 o 
   3 -17   2    13755.46    12719.98   1070.85 o 
   4 -17   2      585.22      846.32    404.65 o 
   5 -17   2     9813.13    10754.70    674.31 o 
   6 -17   2     1649.02     3225.54    712.35 o 
   7 -17   2      252.84      583.61    640.15 o 
   8 -17   2     4933.98     6147.17   1280.75 o 
   9 -17   2     3482.66     4075.24    423.64 o 
  10 -17   2      284.96      628.01    673.92 o 
 -13 -16   2      208.16      592.47    944.57 o 
 -12 -16   2      154.75      218.73    100.50 o 
 -11 -16   2     9836.80     9350.41    265.24 o 
 -10 -16   2     2226.56     2763.53    674.63 o 
  -9 -16   2     1506.59     1684.89    179.74 o 
  -8 -16   2      859.78     1186.41    300.88 o 
  -7 -16   2      181.16      693.44   1000.46 o 
  -6 -16   2     4854.62     4815.28    249.45 o 
  -5 -16   2     1592.92     1637.47    368.11 o 
  -4 -16   2    25554.32    24259.01    970.88 o 
  -3 -16   2        4.63       43.75    143.86 o 
  -2 -16   2    55204.99    50064.38    258.26 o 
  -1 -16   2     5392.10     5031.94    512.38 o 
   0 -16   2    26249.97    23995.92    251.12 o 
   1 -16   2    11514.77    12363.17    793.94 o 
   2 -16   2      329.47      490.89    245.36 o 
   3 -16   2      579.99      694.97    291.46 o 
   4 -16   2       33.80      133.40    384.66 o 
   5 -16   2     1182.90     1705.86    248.67 o 
   6 -16   2    25548.29    24423.30   1370.57 o 
   7 -16   2    27392.86    27368.98    490.85 o 
   8 -16   2       24.27      145.53    348.11 o 
   9 -16   2      302.67      789.40   1062.62 o 
  10 -16   2     9941.70    13552.45   1916.25 o 
  11 -16   2     1497.16     2187.86   1049.50 o 
  12 -16   2     2247.31     3046.05    597.07 o 
 -13 -15   2     2988.75     3158.10    252.74 o 
 -12 -15   2      997.16     1693.08    330.85 o 
 -11 -15   2    30545.89    28738.43    375.24 o 
 -10 -15   2     9622.20     8988.28    275.81 o 
  -9 -15   2     3751.40     3760.63    401.41 o 
  -8 -15   2     2834.99     2819.14    509.14 o 
  -7 -15   2    19400.44    18081.77    284.95 o 
  -6 -15   2    21380.59    20392.35    371.65 o 
  -5 -15   2     5515.49     4899.11    392.01 o 
  -4 -15   2       79.03      303.37    184.86 o 
  -3 -15   2    10188.25    10054.89    506.11 o 
  -2 -15   2    11063.38    10170.60    395.86 o 
  -1 -15   2    43091.72    40501.58    804.80 o 
   0 -15   2    17626.86    16347.81   1680.77 o 
   1 -15   2       82.30      460.10    407.29 o 
   2 -15   2     3263.08     3990.13    777.91 o 
   3 -15   2      176.26      646.18    517.07 o 
   4 -15   2      927.19      876.40    231.91 o 
   5 -15   2     3523.48     3347.56    179.50 o 
   6 -15   2    19729.11    18465.26   1074.20 o 
   7 -15   2    52478.58    48361.42    512.10 o 
   8 -15   2     2844.71     3091.41    806.66 o 
   9 -15   2    26670.92    29721.73   1634.40 o 
  10 -15   2     3160.70     4325.89    833.59 o 
  11 -15   2    13216.55    13270.90   1079.09 o 
  12 -15   2        1.22      639.90    325.37 o 
 -14 -14   2     4628.72     5343.11    564.14 o 
 -13 -14   2        0.73      221.71    688.97 o 
 -12 -14   2     2686.99     2630.85    168.95 o 
 -11 -14   2      166.83      617.07    489.21 o 
 -10 -14   2    20434.83    20463.04    657.41 o 
  -9 -14   2     6258.56     6998.76    888.66 o 
  -8 -14   2     1766.26     2441.18    275.72 o 
  -7 -14   2     3044.93     3497.09    281.78 o 
  -6 -14   2     8283.39     7383.86    462.54 o 
  -5 -14   2       43.82      989.61    303.07 o 
  -4 -14   2       16.97      244.82    190.57 o 
  -3 -14   2      971.29     1154.78    407.62 o 
  -2 -14   2      920.80     1304.78    688.93 o 
  -1 -14   2    39303.72    39892.30    595.48 o 
   0 -14   2    34089.30    31450.26    846.13 o 
   1 -14   2     1434.52     1796.64    473.31 o 
   2 -14   2    18639.26    19208.47    801.68 o 
   3 -14   2    17641.82    15952.23    750.36 o 
   4 -14   2     5551.52     5062.09    298.95 o 
   5 -14   2    27220.63    26409.30    894.22 o 
   6 -14   2      760.00      964.51    604.23 o 
   7 -14   2      263.71      572.43    269.34 o 
   8 -14   2    18501.26    17252.86   1015.42 o 
   9 -14   2    17212.47    19749.38   1203.29 o 
  10 -14   2      780.28     1472.13   1052.18 o 
  11 -14   2     5056.07     5008.66    450.25 o 
  12 -14   2     3531.88     4547.08   1218.51 o 
  13 -14   2    11941.08    12229.62    121.57 o 
 -15 -13   2     5828.01     6683.55    688.72 o 
 -14 -13   2     8551.45     7926.06    369.95 o 
 -13 -13   2     6192.84     5848.53    153.41 o 
 -12 -13   2       24.22      267.45    489.15 o 
 -11 -13   2     2984.01     2903.56    462.40 o 
 -10 -13   2       95.02      860.96    597.72 o 
  -9 -13   2     7955.16     7927.72    241.82 o 
  -8 -13   2     2437.38     2323.98    683.52 o 
  -7 -13   2     1167.42     2045.19    708.03 o 
  -6 -13   2    25990.81    26019.96    916.41 o 
  -5 -13   2    25654.52    24881.84   1240.28 o 
  -4 -13   2     3622.82     3886.06    464.93 o 
  -3 -13   2    14829.92    13174.03    124.59 o 
  -2 -13   2    10257.73     9314.16    560.10 o 
  -1 -13   2    16866.97    20387.26    708.15 o 
   0 -13   2     1556.31     1624.50    594.63 o 
   1 -13   2    14955.22    14831.19   1128.56 o 
   2 -13   2    32885.84    31982.66    482.54 o 
   3 -13   2      546.53     1073.82    243.90 o 
   4 -13   2      816.37     2248.07    586.85 o 
   5 -13   2    14912.93    18315.32    594.94 o 
   6 -13   2     4548.24     4259.70    129.01 o 
   7 -13   2    29482.93    30247.45    670.33 o 
   8 -13   2    53580.23    47837.51    262.14 o 
   9 -13   2      300.65     1001.08    300.50 o 
  10 -13   2    10032.87    10459.78    832.07 o 
  11 -13   2    47834.32    43745.14   1864.02 o 
  12 -13   2     2343.62     3561.40    780.39 o 
  13 -13   2     4248.71     4101.73    402.83 o 
  14 -13   2       14.81      157.85    361.47 o 
 -15 -12   2    12281.98    14270.78    599.76 o 
 -14 -12   2      969.21     1203.84    637.97 o 
 -13 -12   2     8992.78     8729.92    312.80 o 
 -12 -12   2     1913.34     3231.64    528.75 o 
 -11 -12   2     2674.02     2620.20    272.83 o 
 -10 -12   2     1199.50     1248.53    287.30 o 
  -9 -12   2     7007.06     6572.32    109.80 o 
  -8 -12   2    14705.09    16107.13    532.51 o 
  -7 -12   2    39546.29    36223.22    470.35 o 
  -6 -12   2     2578.38     2973.39    418.01 o 
  -5 -12   2     3728.32     4233.57    296.12 o 
  -4 -12   2    19988.29    18681.29    558.22 o 
  -3 -12   2    12331.19    11475.90    601.92 o 
  -2 -12   2     5875.50     6144.25    319.58 o 
  -1 -12   2     1133.52     1543.44    268.53 o 
   0 -12   2     1922.67     2202.94    367.48 o 
   1 -12   2    26229.34    25007.49   1325.53 o 
   2 -12   2    52786.46    48167.07   1372.00 o 
   3 -12   2        4.59      217.83    203.59 o 
   4 -12   2       17.33      200.38    381.84 o 
   5 -12   2    20863.94    21841.24    677.37 o 
   6 -12   2    18650.05    18226.11    529.81 o 
   7 -12   2    16438.55    15575.50    528.84 o 
   8 -12   2    43555.25    41297.57    999.90 o 
   9 -12   2    13790.39    13087.53    287.60 o 
  10 -12   2      405.19     1340.35    880.66 o 
  11 -12   2    22096.62    22634.04    551.97 o 
  12 -12   2     5981.46     6528.99    965.55 o 
  13 -12   2     4975.39     5818.13   1401.24 o 
  14 -12   2     2341.55     3434.91    809.61 o 
  15 -12   2      783.22     1261.88    610.54 o 
 -16 -11   2      603.03      751.22    209.67 o 
 -15 -11   2     2169.74     2296.30    160.87 o 
 -14 -11   2        6.81      159.22     78.71 o 
 -13 -11   2     2338.26     3193.27    234.92 o 
 -12 -11   2     9852.59     8770.48   1704.38 o 
 -11 -11   2    17199.73    16190.43   1206.35 o 
 -10 -11   2     2431.73     3053.37    253.85 o 
  -9 -11   2    21738.08    20845.29   1296.97 o 
  -8 -11   2       19.77      159.29     82.51 o 
  -7 -11   2    24476.24    22715.49   1783.01 o 
  -6 -11   2     8877.71     8851.47    310.88 o 
  -5 -11   2     1155.69     1692.73    267.27 o 
  -4 -11   2    11278.58    12382.33    524.14 o 
  -3 -11   2      850.86     1047.23    347.54 o 
  -2 -11   2     9949.05    13979.77    957.00 o 
  -1 -11   2    52717.97    49394.22   1002.81 o 
   0 -11   2    13763.71    16542.44    607.90 o 
   1 -11   2     4838.13     4726.26    358.08 o 
   2 -11   2    45371.70    41758.79   1301.14 o 
   3 -11   2       94.26      543.61    451.77 o 
   4 -11   2       29.69      207.73    190.68 o 
   5 -11   2      103.40      391.76    409.85 o 
   6 -11   2      207.78      475.09    522.20 o 
   7 -11   2      855.89     1489.13    271.17 o 
   8 -11   2    25878.46    23445.60    923.42 o 
   9 -11   2    34667.67    32967.20    401.97 o 
  10 -11   2    18193.14    16139.75   1583.57 o 
  11 -11   2    25679.15    26115.31    849.62 o 
  12 -11   2     1236.25     2390.81    950.02 o 
  13 -11   2    24107.45    22745.05    614.59 o 
  14 -11   2      548.38      806.82    645.16 o 
  15 -11   2      577.86      739.23    245.13 o 
 -16 -10   2     2369.33     2226.70    446.17 o 
 -15 -10   2     6964.22     6308.43    208.69 o 
 -14 -10   2     9228.25     8578.80    564.22 o 
 -13 -10   2    12220.79    11215.56    451.63 o 
 -12 -10   2      622.32     1384.08    386.36 o 
 -11 -10   2       14.62       46.93    114.49 o 
 -10 -10   2      787.95     1482.75    287.01 o 
  -9 -10   2    15993.57    14588.89   1317.79 o 
  -8 -10   2     4807.55     4605.38    170.70 o 
  -7 -10   2      562.17     1129.10    250.31 o 
  -6 -10   2     9524.72     9759.68    261.97 o 
  -5 -10   2      631.56     1662.47    319.39 o 
  -4 -10   2    22744.40    23692.16    752.59 o 
  -3 -10   2    26055.83    23817.57    248.42 o 
  -2 -10   2      920.45     1093.58    160.09 o 
  -1 -10   2    26305.72    26450.56    552.69 o 
   0 -10   2    51560.38    52110.47    877.88 o 
   1 -10   2    22847.71    21847.60    807.60 o 
   2 -10   2    73729.72    67159.41    921.38 o 
   3 -10   2    21961.18    21447.91    959.37 o 
   4 -10   2   141404.44   130767.69   2581.24 o 
   5 -10   2    20984.46    20587.69    817.25 o 
   6 -10   2     8353.38     7566.22    128.67 o 
   7 -10   2    10372.79    12408.23   1428.78 o 
   8 -10   2     3791.80     4246.99    274.58 o 
   9 -10   2    16729.92    16809.05    982.23 o 
  10 -10   2     8492.58     8221.44    395.93 o 
  11 -10   2     3324.78     3604.45    357.80 o 
  12 -10   2    34865.45    31975.91    383.11 o 
  13 -10   2     2420.08     3063.22    963.44 o 
  14 -10   2     2688.41     3436.16    885.19 o 
  15 -10   2      161.91      213.12   1171.57 o 
  16 -10   2     4119.37     5317.43   1065.34 o 
 -17  -9   2     2141.39     3225.99    848.31 o 
 -16  -9   2     7142.82     8276.56    766.98 o 
 -15  -9   2    10039.68     9879.09    312.80 o 
 -14  -9   2     5988.89     6411.38    369.88 o 
 -13  -9   2      599.69     1203.19    447.24 o 
 -12  -9   2     2864.43     2740.85    394.76 o 
 -11  -9   2     6433.94     7214.60    396.63 o 
 -10  -9   2       28.99      246.92    221.77 o 
  -9  -9   2    26210.42    26174.86    440.89 o 
  -8  -9   2    91363.29    82778.84    790.92 o 
  -7  -9   2    96191.29    87726.47    474.59 o 
  -6  -9   2    20094.32    21849.89    569.87 o 
  -5  -9   2     5143.80     5617.44    397.19 o 
  -4  -9   2     1499.67     2166.53    448.43 o 
  -3  -9   2   107209.27   103885.53   1982.44 o 
  -2  -9   2     2334.65     2926.59    514.43 o 
  -1  -9   2       33.42      196.13    290.98 o 
   0  -9   2     3439.75     4032.32    375.79 o 
   1  -9   2     5271.99     5141.16    298.09 o 
   2  -9   2    21659.83    20120.74    330.94 o 
   3  -9   2     1030.38     1516.25    192.81 o 
   4  -9   2   118128.16   110767.59    707.07 o 
   5  -9   2       19.91      259.69    717.60 o 
   6  -9   2       41.37      110.44     82.09 o 
   7  -9   2    31705.20    30362.06    895.16 o 
   8  -9   2       44.88      237.60    504.37 o 
   9  -9   2    15807.15    15343.17    760.07 o 
  10  -9   2    17292.78    18793.15    745.16 o 
  11  -9   2    34858.66    33079.73    990.27 o 
  12  -9   2    21343.95    20071.60    470.96 o 
  13  -9   2    23718.65    23518.80   1489.52 o 
  14  -9   2      509.93      499.57    134.62 o 
  15  -9   2     8836.84     9209.76   1012.49 o 
  16  -9   2     3028.01     3447.48    560.12 o 
 -17  -8   2     4092.23     3841.15    547.05 o 
 -16  -8   2    10545.43     9733.12    217.93 o 
 -15  -8   2      474.87      641.78    131.50 o 
 -14  -8   2     2887.96     3092.62    279.60 o 
 -13  -8   2    10142.93     9501.00    238.85 o 
 -12  -8   2    45962.36    42345.76    236.78 o 
 -11  -8   2    10194.17    11082.47    574.16 o 
 -10  -8   2     1361.37     2861.19    660.19 o 
  -9  -8   2    81688.37    74058.21    428.18 o 
  -8  -8   2     3917.40     4753.84    498.35 o 
  -7  -8   2    40927.65    36674.10    185.34 o 
  -6  -8   2     1213.07     1133.59    443.08 o 
  -5  -8   2    35383.85    34134.29    935.12 o 
  -4  -8   2   108425.42   101909.72   1436.67 o 
  -3  -8   2    12558.32    12542.47    314.66 o 
  -2  -8   2      635.44     1269.01    593.19 o 
  -1  -8   2    95244.32    87847.94    879.88 o 
   0  -8   2   104291.96    95682.80   2302.17 o 
   1  -8   2   160013.47   149301.80   1516.23 o 
   2  -8   2      297.36      423.27    344.16 o 
   3  -8   2    58231.34    52202.32    808.73 o 
   4  -8   2    19633.16    19022.26    822.16 o 
   5  -8   2     7887.57     9086.57    884.95 o 
   6  -8   2    14541.40    14189.57    404.27 o 
   7  -8   2     2213.50     2752.66    472.81 o 
   8  -8   2      337.39      457.62    225.21 o 
   9  -8   2     3376.98     3775.12    472.15 o 
  10  -8   2      234.48      276.70    274.52 o 
  11  -8   2     2045.62     3239.24   1381.51 o 
  12  -8   2     1297.54     1850.71    724.17 o 
  13  -8   2     7562.77     8081.36    907.71 o 
  14  -8   2     5016.55     5551.36    385.77 o 
  15  -8   2      315.41      612.92    565.61 o 
  16  -8   2     4381.41     4489.68    415.13 o 
  17  -8   2      308.69     2087.35   1825.30 o 
 -17  -7   2      248.67      396.53    228.29 o 
 -16  -7   2     1103.32     1177.71    624.68 o 
 -15  -7   2        3.13      488.59    199.27 o 
 -14  -7   2     7637.61     7899.77    651.53 o 
 -13  -7   2     1720.80     1971.35    407.78 o 
 -12  -7   2    29497.05    27924.73    396.82 o 
 -11  -7   2     1823.02     1932.09    395.64 o 
 -10  -7   2    56831.50    53603.09    401.91 o 
  -9  -7   2    22199.54    23345.21    580.07 o 
  -8  -7   2        4.50      139.77    180.85 o 
  -7  -7   2     6660.22     6244.00    161.92 o 
  -6  -7   2    42482.86    41976.74    833.72 o 
  -5  -7   2   134870.09   134910.84   1867.56 o 
  -4  -7   2    54910.75    50161.48    825.39 o 
  -3  -7   2    18812.52    18426.79    887.90 o 
  -2  -7   2    61957.49    58884.47    912.05 o 
  -1  -7   2     6381.57     7206.69    724.32 o 
   0  -7   2    19596.64    20894.08    448.63 o 
   1  -7   2     6885.56     6550.96    214.89 o 
   2  -7   2     7025.91     7184.32    339.80 o 
   3  -7   2    47748.89    45245.05    582.21 o 
   4  -7   2   109081.05   101185.09    967.90 o 
   5  -7   2    53415.75    51266.24    894.41 o 
   6  -7   2     2854.35     3502.36    243.87 o 
   7  -7   2    62933.76    57755.54    672.79 o 
   8  -7   2     2027.08     2532.12    438.84 o 
   9  -7   2      831.28     1810.63    430.02 o 
  10  -7   2     5755.38     5275.26    123.41 o 
  11  -7   2    16314.30    15780.96    344.86 o 
  12  -7   2    14219.67    13685.51    474.80 o 
  13  -7   2     9502.31     8608.31    339.93 o 
  14  -7   2     8003.74     7461.49    369.10 o 
  15  -7   2    10911.34    11735.03    626.18 o 
  16  -7   2     2306.40     2963.88    328.61 o 
  17  -7   2      183.56      650.27    698.05 o 
 -18  -6   2     1331.26     1927.86    406.52 o 
 -17  -6   2    14093.19    15561.42    632.73 o 
 -16  -6   2     3436.40     3169.85    238.33 o 
 -15  -6   2      475.59      818.10    559.76 o 
 -14  -6   2     1344.18     1643.48    446.83 o 
 -13  -6   2     1931.55     2468.70    286.23 o 
 -12  -6   2     5207.51     5161.91    156.86 o 
 -11  -6   2     5807.64     6035.81    281.92 o 
 -10  -6   2    17646.33    19282.00    668.11 o 
  -9  -6   2      555.62      722.50    548.76 o 
  -8  -6   2       16.88      188.62    186.30 o 
  -7  -6   2     4820.85     5155.84    388.98 o 
  -6  -6   2    10948.16    11613.15    407.80 o 
  -5  -6   2    84762.85    78132.34   1093.38 o 
  -4  -6   2     7153.63     7315.07    303.72 o 
  -3  -6   2    38657.70    34388.87    301.98 o 
  -2  -6   2    59887.79    54946.59    720.52 o 
  -1  -6   2    24993.01    23377.50   1337.65 o 
   0  -6   2     3948.89     3716.76    589.45 o 
   1  -6   2    92173.48    84176.13    609.42 o 
   2  -6   2    43422.75    40709.35    557.63 o 
   3  -6   2   195409.33   180268.02   1394.96 o 
   4  -6   2    40094.56    39582.54    556.12 o 
   5  -6   2    13471.26    12256.39   1506.78 o 
   6  -6   2   212884.00   190050.80   1490.09 o 
   7  -6   2    21006.59    21193.62    603.10 o 
   8  -6   2    71940.70    65710.30   1681.41 o 
   9  -6   2      956.18     1176.79    306.12 o 
  10  -6   2     9616.32    10041.15    656.94 o 
  11  -6   2     5229.96     4813.31    293.69 o 
  12  -6   2     3553.29     4660.27    704.75 o 
  13  -6   2     1130.04     2166.42    499.12 o 
  14  -6   2     4982.82     5835.48    737.67 o 
  15  -6   2     1893.60     1914.14    564.87 o 
  16  -6   2     2148.34     3009.94    420.70 o 
  17  -6   2      723.05     1436.68    475.13 o 
 -18  -5   2     2065.25     1986.28    358.40 o 
 -17  -5   2      519.19      681.60    718.58 o 
 -16  -5   2       11.83      188.98    420.97 o 
 -15  -5   2    19171.85    20831.04    861.10 o 
 -14  -5   2    25534.84    23692.40    672.11 o 
 -13  -5   2     3458.88     4024.50    362.26 o 
 -12  -5   2        0.65      105.55    471.04 o 
 -11  -5   2     3695.28     3495.78     98.28 o 
 -10  -5   2      892.00     1258.70    186.70 o 
  -9  -5   2    24852.52    23246.87    881.58 o 
  -8  -5   2     8480.41     8041.03    198.77 o 
  -7  -5   2    25294.20    24083.84    548.28 o 
  -6  -5   2    39299.09    36715.84   1215.32 o 
  -5  -5   2     2447.96     2967.96    339.56 o 
  -4  -5   2   114910.95   106965.25   3539.22 o 
  -3  -5   2    55398.85    51033.29   1011.03 o 
  -2  -5   2     4623.37     5050.96    290.56 o 
  -1  -5   2    79165.52    76634.00    726.41 o 
   0  -5   2    24596.85    22997.12   1127.58 o 
   1  -5   2   101905.10    94550.62    789.47 o 
   2  -5   2    45976.88    43949.33    485.78 o 
   3  -5   2      480.67     1462.54    468.51 o 
   4  -5   2       97.76      403.53    599.85 o 
   5  -5   2    55514.40    51868.57    681.38 o 
   6  -5   2    39723.79    39303.40    516.21 o 
   7  -5   2     1674.71     1963.86    452.66 o 
   8  -5   2     3610.09     3707.03    373.44 o 
   9  -5   2      686.05     1484.45    260.76 o 
  10  -5   2      398.24     1472.46    403.32 o 
  11  -5   2    13971.42    14536.19    279.29 o 
  12  -5   2     1865.81     3407.66    629.47 o 
  13  -5   2      443.73      522.27    100.45 o 
  14  -5   2    18742.26    17607.80    758.26 o 
  15  -5   2     5242.64     5469.63    387.46 o 
  16  -5   2     1220.04     1138.96    671.59 o 
  17  -5   2    27146.84    24588.30    694.20 o 
 -18  -4   2     3134.84     3818.91   1148.17 o 
 -17  -4   2     5831.93     5671.86    151.62 o 
 -16  -4   2     7344.72     8096.85   1118.74 o 
 -15  -4   2    37384.79    35925.36    772.63 o 
 -14  -4   2     7344.07     7079.00    186.65 o 
 -13  -4   2     6343.54     5946.15    195.44 o 
 -12  -4   2      810.93     1063.19    154.55 o 
 -11  -4   2     5996.34     6184.68    353.77 o 
 -10  -4   2    55355.34    51481.80    442.66 o 
  -9  -4   2     6947.17     7012.36    298.50 o 
  -8  -4   2     3671.27     3519.93    179.85 o 
  -7  -4   2     2434.21     3484.66    634.27 o 
  -6  -4   2    19629.21    18230.26    596.56 o 
  -5  -4   2     5899.43     6751.11    631.64 o 
  -4  -4   2    38977.79    39435.96    594.04 o 
  -3  -4   2    41345.71    37472.03   1179.55 o 
  -2  -4   2      133.82      199.86    123.61 o 
  -1  -4   2     1526.42     1987.95    633.10 o 
   0  -4   2    52866.63    48201.28   1176.59 o 
   1  -4   2     1778.85     2225.64    275.17 o 
   2  -4   2   154134.63   142279.47    231.60 o 
   3  -4   2   136571.42   135762.84   1491.75 o 
   4  -4   2      139.85      509.81    346.52 o 
   5  -4   2    25176.64    26029.40    407.94 o 
   6  -4   2       25.96      600.62    459.30 o 
   7  -4   2     4094.37     3736.24    371.16 o 
   8  -4   2     1606.71     2245.12    442.59 o 
   9  -4   2     1173.47     1986.13    340.14 o 
  10  -4   2    17531.79    19236.19    645.04 o 
  11  -4   2    14682.00    16161.26    343.96 o 
  12  -4   2     5356.72     5922.70    265.25 o 
  13  -4   2     3775.07     3990.32    493.08 o 
  14  -4   2    11933.03    12010.83   2237.94 o 
  15  -4   2     1573.17     2216.49    539.45 o 
  16  -4   2      717.38      654.65    556.94 o 
  17  -4   2      443.39      866.02    425.58 o 
  18  -4   2      584.95      953.90     85.42 o 
 -18  -3   2     3089.54     3356.99    241.78 o 
 -17  -3   2     1267.76     1329.93    470.57 o 
 -16  -3   2    32819.82    28739.01    218.05 o 
 -15  -3   2     1635.48     1852.77    300.51 o 
 -14  -3   2     2075.06     2183.96    264.87 o 
 -13  -3   2    28027.93    26815.48    395.06 o 
 -12  -3   2     4233.03     3897.72    506.96 o 
 -11  -3   2    47082.04    43389.28    454.35 o 
 -10  -3   2      229.88      453.28    454.55 o 
  -9  -3   2     5017.73     4916.61    235.69 o 
  -8  -3   2    93808.67    87779.09    670.90 o 
  -7  -3   2    37191.02    35764.54    830.96 o 
  -6  -3   2    78882.39    71666.97   1015.34 o 
  -5  -3   2    12756.83    14142.58   1392.16 o 
  -4  -3   2    62372.73    57043.45    506.68 o 
  -3  -3   2    43176.19    41154.35    797.23 o 
  -2  -3   2    46057.28    42628.11    945.03 o 
  -1  -3   2      863.14     1701.32    679.88 o 
   0  -3   2     2740.14     3659.95    405.32 o 
   1  -3   2   132363.16   134395.20   4664.56 o 
   2  -3   2    12061.69    14553.61    679.45 o 
   3  -3   2     1518.52     2038.06    427.61 o 
   4  -3   2     4024.81     4062.88    222.36 o 
   5  -3   2    47870.47    45016.91    541.48 o 
   6  -3   2    26205.50    23628.72    670.41 o 
   7  -3   2   180203.61   174011.44   1867.62 o 
   8  -3   2    16056.16    17570.33    523.14 o 
   9  -3   2    34568.49    34044.61    646.58 o 
  10  -3   2       14.36      125.07    531.58 o 
  11  -3   2        3.98      195.83    227.24 o 
  12  -3   2     8562.40     9270.07    405.45 o 
  13  -3   2    40166.92    36686.03   1438.58 o 
  14  -3   2    14421.82    13900.62    493.57 o 
  15  -3   2       40.84      616.36    578.78 o 
  16  -3   2      166.64      430.77    381.31 o 
  17  -3   2     2146.24     2787.21    730.21 o 
  18  -3   2      954.23     1515.93    409.38 o 
 -18  -2   2      754.52      992.51    336.51 o 
 -17  -2   2     7693.76     7547.88    276.38 o 
 -16  -2   2     1563.39     2263.39    758.06 o 
 -15  -2   2      834.94      981.45    331.97 o 
 -14  -2   2    20618.46    18370.40    418.06 o 
 -13  -2   2     9643.86     9788.35    404.89 o 
 -12  -2   2    13604.85    12231.67    880.43 o 
 -11  -2   2     7873.13     7745.85    297.05 o 
 -10  -2   2     1957.35     2385.91    287.21 o 
  -9  -2   2     1752.13     2921.41    429.73 o 
  -8  -2   2    31429.71    28693.67   1120.85 o 
  -7  -2   2    24890.33    25461.20    942.01 o 
  -6  -2   2     6992.42     7713.00    650.52 o 
  -5  -2   2    27278.85    27036.92    633.54 o 
  -4  -2   2     4276.32     4106.93    207.66 o 
  -3  -2   2    60073.44    58134.99    588.02 o 
  -2  -2   2    77398.01    75914.12    774.05 o 
  -1  -2   2     1983.94     1865.69    262.06 o 
   0  -2   2   531300.56   482851.78   2420.87 o 
   1  -2   2    45980.78    46189.14    904.31 o 
   2  -2   2    23711.54    25447.88    751.35 o 
   3  -2   2    10757.98     9333.17    850.56 o 
   4  -2   2     6917.69     5954.24    198.42 o 
   5  -2   2    42735.88    40712.36    694.34 o 
   6  -2   2      830.52     1584.33    519.70 o 
   7  -2   2       68.81      192.05    171.20 o 
   8  -2   2      305.91      469.40    181.40 o 
   9  -2   2     1518.23     1909.30    326.63 o 
  10  -2   2      740.57      834.90    521.48 o 
  11  -2   2    20471.09    21343.87    456.52 o 
  12  -2   2    33489.00    30680.95    297.39 o 
  13  -2   2    40786.85    37094.21    948.26 o 
  14  -2   2     1286.12     1591.13    330.19 o 
  15  -2   2     9381.20     8101.05    251.68 o 
  16  -2   2     2607.14     2446.73    570.93 o 
  17  -2   2      283.97      711.14    852.92 o 
  18  -2   2    30198.49    28630.76    984.52 o 
 -18  -1   2       22.87      627.81    500.00 o 
 -17  -1   2       84.21      847.79    475.32 o 
 -16  -1   2     3099.67     3201.52    310.88 o 
 -15  -1   2     2164.40     2586.65    292.25 o 
 -14  -1   2      634.41     1108.09    608.79 o 
 -13  -1   2     7995.83     7939.37    164.56 o 
 -12  -1   2    41408.86    40402.57    523.26 o 
 -11  -1   2       73.26      300.87    207.98 o 
 -10  -1   2    31704.38    30169.89   1165.78 o 
  -9  -1   2    55232.44    53600.95    799.22 o 
  -8  -1   2    14910.89    15838.11    670.27 o 
  -7  -1   2      630.81     1280.03    241.65 o 
  -6  -1   2    44921.18    42882.18    735.19 o 
  -5  -1   2     1290.85     1240.18    119.17 o 
  -4  -1   2    55264.81    50117.49    327.66 o 
  -3  -1   2     4875.37     4562.15    218.14 o 
  -2  -1   2     3322.84     3484.60    296.16 o 
  -1  -1   2    83712.56    75052.94   1139.49 o 
   0  -1   2     5045.25     5233.34    492.86 o 
   1  -1   2   237274.33   229801.77   1875.73 o 
   2  -1   2    14634.28    13650.82    523.14 o 
   3  -1   2     4446.02     4218.10    201.59 o 
   4  -1   2    57754.14    53710.73    500.54 o 
   5  -1   2    10712.64    10455.77    261.58 o 
   6  -1   2    28553.20    30028.56    855.00 o 
   7  -1   2    53796.91    50631.00    264.95 o 
   8  -1   2     5177.50     5088.39    364.88 o 
   9  -1   2    59488.29    55779.38    669.06 o 
  10  -1   2       45.46      160.65    511.38 o 
  11  -1   2    71846.84    67398.02    297.26 o 
  12  -1   2     4409.72     6150.68   1374.60 o 
  13  -1   2     3606.18     3240.48     97.58 o 
  14  -1   2    37518.21    37646.89    627.62 o 
  15  -1   2      669.41      670.58     61.37 o 
  16  -1   2       50.31      180.04    133.94 o 
  17  -1   2     5993.10     5618.59    337.95 o 
  18  -1   2      423.00      971.04    448.17 o 
 -18   0   2     1881.02     2531.46    701.41 o 
 -17   0   2      889.16      940.54    764.96 o 
 -16   0   2      347.04      356.55     81.16 o 
 -15   0   2    18440.66    17044.51    599.83 o 
 -14   0   2     3256.83     3180.77    195.35 o 
 -13   0   2    15213.88    14836.63    507.17 o 
 -12   0   2    17019.01    16318.96   1374.82 o 
 -11   0   2    14575.66    15661.56    325.96 o 
 -10   0   2     7063.50     8037.00    677.23 o 
  -9   0   2     4827.83     5097.69    467.14 o 
  -8   0   2     2652.27     3951.04    991.47 o 
  -7   0   2     6982.38     7550.39    583.28 o 
  -6   0   2    19541.47    19938.68    299.88 o 
  -5   0   2     7979.82     8364.30    398.28 o 
  -4   0   2     1205.54     2264.13    422.13 o 
  -3   0   2    47640.29    46449.66    955.07 o 
  -2   0   2   110299.27    99629.88   4941.01 o 
  -1   0   2     1551.55     2773.40    446.35 o 
   0   0   2    35320.02    34887.98    831.41 o 
   1   0   2      959.95     2316.96   1466.95 o 
   2   0   2    71220.09    66412.93    347.93 o 
   3   0   2    66269.84    61835.65    563.62 o 
   4   0   2     1569.25     2466.03    276.20 o 
   5   0   2     4118.99     4279.73    171.22 o 
   6   0   2    22902.37    24527.50    617.47 o 
   7   0   2      464.16      933.05    223.34 o 
   8   0   2    32416.17    31171.11    436.41 o 
   9   0   2     2251.49     2406.86    189.97 o 
  10   0   2     3952.67     3563.62     88.16 o 
  11   0   2     6476.15     5734.23     72.77 o 
  12   0   2    46056.22    43487.07    711.69 o 
  13   0   2    16411.81    14918.42    941.04 o 
  14   0   2      683.70      989.59    160.37 o 
  15   0   2     2281.24     2307.09    247.05 o 
  16   0   2     4602.11     5044.89    341.33 o 
  17   0   2     2669.97     2387.92    408.62 o 
  18   0   2     3225.45     3000.41    461.44 o 
 -18   1   2     9450.21     9784.03    756.63 o 
 -17   1   2     3063.14     4072.01    604.04 o 
 -16   1   2     1382.20     2338.98    573.24 o 
 -15   1   2      369.66      640.49    318.00 o 
 -14   1   2    30331.63    28124.42   1786.88 o 
 -13   1   2     1689.68     2304.63    455.85 o 
 -12   1   2    21269.70    20802.66    442.46 o 
 -11   1   2    80852.58    74250.67    645.00 o 
 -10   1   2    10821.79    10595.01   1022.85 o 
  -9   1   2    95584.97    86609.86    418.29 o 
  -8   1   2     1338.74     1392.64    261.36 o 
  -7   1   2    38929.21    37094.40    774.17 o 
  -6   1   2    13657.17    15705.67   1224.22 o 
  -5   1   2     5677.31     6394.17    427.00 o 
  -4   1   2    78070.04    74085.52    606.54 o 
  -3   1   2     3597.64     3366.70    199.83 o 
  -2   1   2    11172.38    10951.08   1036.92 o 
  -1   1   2   245313.64   230843.23   2524.09 o 
   0   1   2     2752.01     3155.23    380.43 o 
   1   1   2    80296.23    78529.02   1024.87 o 
   2   1   2      678.09     1366.34    262.42 o 
   3   1   2     3594.62     3833.32    194.90 o 
   4   1   2    48770.38    45604.44   2013.12 o 
   5   1   2     4467.98     5019.98    517.43 o 
   6   1   2     8704.51     8606.98    524.04 o 
   7   1   2     1349.48     1970.67    163.76 o 
   8   1   2    36449.55    34807.46    707.55 o 
   9   1   2    40580.85    39776.77    691.70 o 
  10   1   2     7260.73     7778.47   1740.66 o 
  11   1   2     4392.50     4967.29    785.29 o 
  13   1   2     3211.30     4386.62    450.06 o 
  14   1   2    13573.89    14379.17    435.13 o 
  15   1   2     1019.07     1212.73    215.68 o 
  16   1   2      816.00     1095.73    323.30 o 
  17   1   2     1949.16     2257.62    405.62 o 
  18   1   2      945.66     2054.85    519.83 o 
 -18   2   2    13694.17    15737.02    684.93 o 
 -17   2   2      574.42      592.74    172.94 o 
 -16   2   2     4108.84     4091.66    312.17 o 
 -15   2   2     4886.06     4564.72    266.35 o 
 -14   2   2    10451.90    10734.49    998.98 o 
 -13   2   2    82075.82    77322.02    985.72 o 
 -12   2   2    31803.88    29174.67    722.33 o 
 -11   2   2      284.88     2171.09   1736.15 o 
 -10   2   2      646.13      887.49     74.05 o 
  -9   2   2      111.64      342.14    175.30 o 
  -8   2   2    10177.58     9787.28    184.09 o 
  -7   2   2      141.32      311.92    306.44 o 
  -6   2   2     1430.35     2202.92    450.12 o 
  -5   2   2    72711.01    66603.91    481.38 o 
  -4   2   2     3427.64     3605.69    211.08 o 
  -3   2   2    15851.12    15741.30    582.68 o 
  -2   2   2     2844.48     3477.67    385.49 o 
  -1   2   2    60114.37    56699.62    606.40 o 
   0   2   2   420588.25   388032.44    936.31 o 
   1   2   2     1903.43     2129.91    429.14 o 
   2   2   2    60397.83    59055.29   1107.94 o 
   3   2   2   113146.58   104772.79   2952.84 o 
   4   2   2      332.50      728.76    720.13 o 
   5   2   2    31126.45    30294.01    573.32 o 
   6   2   2      795.71     1058.52    355.51 o 
   7   2   2    21959.37    21383.30    505.25 o 
   8   2   2    27440.82    24832.93   1625.40 o 
   9   2   2      909.66     1674.48    350.69 o 
  10   2   2    11294.11    10782.15   1381.11 o 
  11   2   2      655.40      874.16    360.39 o 
  12   2   2    25985.30    25736.96   1069.54 o 
  13   2   2     9521.88     8373.05    323.39 o 
  14   2   2    24066.42    22332.66   1026.30 o 
  15   2   2       69.74      284.11     96.18 o 
  16   2   2     1849.51     1853.38    222.91 o 
  17   2   2     4280.60     5277.25    918.75 o 
  18   2   2      433.25      574.12    117.92 o 
 -18   3   2     7458.17     7070.08    126.04 o 
 -17   3   2        2.48      132.68    528.90 o 
 -16   3   2      373.36      334.03    112.72 o 
 -15   3   2     5392.64     5223.88    602.29 o 
 -14   3   2     9777.90    10008.67    654.49 o 
 -13   3   2    14173.06    15079.28    854.61 o 
 -12   3   2     3914.14     4465.48    673.82 o 
 -11   3   2     6762.18     6914.55    231.85 o 
 -10   3   2        6.09      311.71    234.71 o 
  -9   3   2    14795.35    14696.90    545.18 o 
  -8   3   2    11154.34    12381.86   1280.22 o 
  -7   3   2   143657.08   141180.14   1499.88 o 
  -6   3   2    18046.56    17671.30   1139.11 o 
  -5   3   2    40500.16    38560.11    470.80 o 
  -4   3   2     1448.28     2742.96    527.64 o 
  -3   3   2     6722.01     6624.51    499.62 o 
  -2   3   2    10854.82    12393.77    624.97 o 
  -1   3   2   174574.95   165868.39    797.01 o 
   0   3   2     2402.87     2739.53    493.64 o 
   1   3   2     1528.25     1901.60    479.31 o 
   2   3   2    34425.70    33935.05   1194.56 o 
   3   3   2    52129.91    50348.95    850.29 o 
   4   3   2    26576.47    25952.76    776.72 o 
   5   3   2      175.11      543.76    298.94 o 
   6   3   2    94471.64    86043.38   1290.35 o 
   7   3   2    30455.79    28106.69   1152.14 o 
   8   3   2    96534.57    89054.03    595.23 o 
   9   3   2    12690.49    13825.97    506.80 o 
  10   3   2      588.54     1760.86    526.72 o 
  11   3   2    98847.30    90989.56    563.45 o 
  12   3   2     2762.10     3148.03    242.89 o 
  13   3   2    37223.95    34657.08    451.41 o 
  14   3   2     2649.15     2810.36    261.89 o 
  15   3   2     9464.27     8792.30    559.88 o 
  16   3   2    40521.96    38609.76    554.04 o 
  17   3   2     1620.28     2168.59    280.04 o 
  18   3   2     3026.16     3059.83    399.50 o 
 -18   4   2     1841.53     1892.70    301.22 o 
 -17   4   2    13587.80    15258.21    632.87 o 
 -16   4   2      458.86      816.66    842.26 o 
 -15   4   2     6066.06     5552.43    620.83 o 
 -14   4   2     1125.49     2050.78    538.42 o 
 -13   4   2      336.74      931.71   1021.84 o 
 -12   4   2     1791.62     1844.92    712.35 o 
 -11   4   2     7147.03     7106.15    317.65 o 
 -10   4   2     6854.97     6712.02    441.77 o 
  -9   4   2     3738.31     4373.88    508.53 o 
  -8   4   2      853.80      777.26    322.34 o 
  -7   4   2        5.90       80.48    160.46 o 
  -6   4   2      612.80      635.48     54.64 o 
  -5   4   2    15617.00    14747.65   1588.20 o 
  -4   4   2     2078.98     2254.24    298.60 o 
  -3   4   2   116069.04   106738.98    459.54 o 
  -2   4   2   118589.34   113678.31   4966.53 o 
  -1   4   2     1031.05     1231.70    163.43 o 
   0   4   2    22017.46    20891.25    547.91 o 
   1   4   2     5521.85     5321.54    332.75 o 
   2   4   2       59.75      268.81    100.99 o 
   3   4   2    27863.01    29011.46    617.54 o 
   4   4   2    87120.02    79749.90   1010.09 o 
   5   4   2     1282.31     2019.11    179.28 o 
   6   4   2     6659.09     6298.68    166.71 o 
   7   4   2    20346.41    19890.26   1091.63 o 
   8   4   2     4048.52     3689.63    116.16 o 
   9   4   2        0.95      306.05    421.30 o 
  10   4   2    40358.02    39793.79    631.06 o 
  11   4   2       36.45      305.45    204.18 o 
  12   4   2      958.66     1016.41    152.80 o 
  13   4   2      624.21      599.48    138.30 o 
  14   4   2     2056.82     2340.91    231.92 o 
  15   4   2    36443.15    37505.96    741.74 o 
  16   4   2      882.59     1082.20    704.87 o 
  17   4   2     3756.96     3527.31    234.06 o 
  18   4   2     2160.07     2444.41    297.86 o 
 -17   5   2    11269.97    11348.37   1936.27 o 
 -16   5   2      500.44      665.45    121.93 o 
 -15   5   2     2718.05     2706.86    226.42 o 
 -14   5   2    30957.24    28956.29    536.84 o 
 -13   5   2      130.79      363.21    229.95 o 
 -12   5   2       77.53      304.72    535.53 o 
 -11   5   2     2078.05     2810.52    343.63 o 
 -10   5   2     9588.69     8562.22    477.05 o 
  -9   5   2     4832.20     4712.34    319.30 o 
  -8   5   2     2502.08     3456.01    379.43 o 
  -7   5   2       22.45       96.49    171.50 o 
  -6   5   2    18267.82    19230.44    553.85 o 
  -5   5   2    41314.55    38958.32    783.56 o 
  -4   5   2     2177.51     3036.96    477.94 o 
  -3   5   2     3466.93     3458.07    600.75 o 
  -2   5   2    44258.65    40190.19    934.07 o 
  -1   5   2   184646.80   175011.36    823.65 o 
   0   5   2    52307.68    47289.72    341.94 o 
   1   5   2   100422.77    91505.05    359.55 o 
   2   5   2     3991.23     4755.70    364.76 o 
   3   5   2    74450.06    69646.00    793.18 o 
   4   5   2    87564.13    81301.02   1107.66 o 
   5   5   2     1441.99     2322.61    337.54 o 
   6   5   2    17121.18    19791.86    569.87 o 
   7   5   2    14245.13    13773.17   1001.86 o 
   8   5   2      111.08      611.23    576.73 o 
   9   5   2    70136.01    63300.64   1295.62 o 
  10   5   2    24798.69    23290.54    442.58 o 
  11   5   2    11722.77    12163.27    419.94 o 
  12   5   2      462.65      651.92    447.75 o 
  13   5   2     2198.73     2323.80    269.45 o 
  14   5   2    12945.38    12956.41   1095.06 o 
  15   5   2     3690.07     3921.40    668.29 o 
  16   5   2     3088.06     3478.00    207.54 o 
  17   5   2     2999.64     3398.84    147.03 o 
  18   5   2    12895.91    13788.50   1117.96 o 
 -17   6   2      161.32      577.26    879.48 o 
 -16   6   2      990.17     2760.93   1035.94 o 
 -15   6   2       36.39       77.03     64.41 o 
 -14   6   2     4343.37     4722.21    464.61 o 
 -13   6   2     3796.51     3435.87     69.88 o 
 -12   6   2     1606.32     3234.14    794.30 o 
 -11   6   2     2310.16     3143.65    633.91 o 
 -10   6   2     3380.25     3304.21    100.91 o 
  -9   6   2     6370.98     6662.94    544.45 o 
  -8   6   2   103433.92    94940.36   1219.21 o 
  -7   6   2    11827.21    12727.79   1251.08 o 
  -6   6   2   202024.98   190139.13   1083.60 o 
  -5   6   2    11996.75    13878.29    410.22 o 
  -4   6   2     7306.08     8341.27    735.98 o 
  -3   6   2   256992.11   231353.06   1366.67 o 
  -2   6   2     6844.44     7199.64    456.28 o 
  -1   6   2    78781.00    73753.98    784.25 o 
   0   6   2     1131.71     1691.93    288.10 o 
   1   6   2    29782.34    28408.82    677.53 o 
   2   6   2    33251.64    29996.70   1031.96 o 
   3   6   2    33070.65    30667.78   1353.83 o 
   4   6   2     1998.76     1947.70    512.96 o 
   5   6   2    48462.22    46922.87   1088.33 o 
   6   6   2    17760.50    18967.28    627.72 o 
   7   6   2    13109.96    15201.08    428.56 o 
   8   6   2     2210.80     2397.30    136.94 o 
   9   6   2    17562.55    17481.38    654.55 o 
  10   6   2    15855.05    15947.99    772.28 o 
  11   6   2     1581.51     2829.22    578.62 o 
  12   6   2     5170.15     5549.44    415.40 o 
  13   6   2    13309.67    16708.12    647.13 o 
  14   6   2    13418.08    13879.19    731.33 o 
  15   6   2    13979.13    14804.02    575.00 o 
  16   6   2     5027.86     4903.86    352.43 o 
  17   6   2     6021.27     5507.72    237.19 o 
  18   6   2      185.26      291.57     88.76 o 
 -17   7   2     3004.48     3428.56    485.82 o 
 -16   7   2     8312.53     7935.85    284.11 o 
 -15   7   2    19114.66    19674.38    472.76 o 
 -14   7   2     5233.61     6062.94   1377.57 o 
 -13   7   2     6207.46     5640.60    362.20 o 
 -12   7   2    14909.97    19036.15   1034.33 o 
 -11   7   2    14574.50    15574.07    700.00 o 
 -10   7   2      340.92      867.00   1209.22 o 
  -9   7   2      224.87      666.38   1098.80 o 
  -8   7   2      594.94     1304.61    513.38 o 
  -7   7   2    55113.75    50792.73    468.23 o 
  -6   7   2      429.19     1110.45    225.71 o 
  -5   7   2    28218.49    27925.63    968.37 o 
  -4   7   2    96211.33    92106.29    496.24 o 
  -3   7   2    54334.92    50173.34    757.35 o 
  -2   7   2    22404.60    21260.97   1078.17 o 
  -1   7   2    34807.87    32056.07    697.63 o 
   0   7   2    29543.67    27273.34    142.07 o 
   1   7   2    93332.16    84965.31    416.60 o 
   2   7   2    61236.68    59658.95    701.52 o 
   3   7   2    10023.86    10984.71   1013.19 o 
   4   7   2    50497.17    48455.51    586.68 o 
   5   7   2   222268.70   203278.58    915.26 o 
   6   7   2    21533.41    21392.41    677.01 o 
   7   7   2    15935.84    16422.46   1388.07 o 
   8   7   2      374.85      869.90    203.24 o 
   9   7   2    63119.54    56623.04   1767.60 o 
  10   7   2    31589.78    30383.74   1405.09 o 
  11   7   2      694.63     1420.22    313.17 o 
  13   7   2     2259.47     2876.61    238.73 o 
  14   7   2    11274.53    12324.47   1014.41 o 
  15   7   2        4.87      145.20    147.28 o 
  16   7   2       65.77      272.74    167.70 o 
  17   7   2      286.23      330.60    400.59 o 
 -17   8   2        5.74      392.38    605.50 o 
 -16   8   2     1851.06     2780.31    677.07 o 
 -15   8   2       56.43      116.19    124.53 o 
 -14   8   2      171.13      436.91    623.08 o 
 -13   8   2      579.94      756.42   1209.36 o 
 -12   8   2       19.61      194.94    168.21 o 
 -11   8   2    20498.43    20624.59    745.16 o 
 -10   8   2     2090.68     3542.88    877.80 o 
  -9   8   2     2203.49     2110.94    262.51 o 
  -8   8   2     8114.45     8565.84    449.04 o 
  -7   8   2      842.24     1255.42    361.91 o 
  -6   8   2     5612.82     5435.58    252.53 o 
  -5   8   2    15205.85    17693.42    609.32 o 
  -4   8   2    55310.51    52360.61   1000.86 o 
  -3   8   2    40873.09    41204.13    674.31 o 
  -2   8   2    19875.74    21560.26    550.39 o 
  -1   8   2   102006.85    91837.84    867.27 o 
   0   8   2    67773.16    61423.95    284.98 o 
   1   8   2   125075.05   125341.24    886.76 o 
   2   8   2      110.02      186.69     68.17 o 
   3   8   2    16959.88    15898.92    314.07 o 
   4   8   2    90293.43    84304.26    846.02 o 
   5   8   2    23219.51    22736.49    312.97 o 
   6   8   2     1428.12     2196.75    318.10 o 
   7   8   2     9883.82    11843.89   1014.55 o 
   8   8   2     5723.24     5448.74    267.51 o 
   9   8   2   103766.95    94384.48    821.25 o 
  10   8   2     5386.87     5903.01    382.72 o 
  11   8   2     4815.05     5700.32    672.12 o 
  12   8   2    23378.04    20963.29    946.67 o 
  13   8   2     5561.07     5798.20    800.72 o 
  14   8   2       16.58      509.77    560.29 o 
  15   8   2      394.20      586.28    583.14 o 
  16   8   2    21492.85    21160.16    593.24 o 
  17   8   2     6404.66     6852.46    440.38 o 
 -16   9   2     3993.20     3709.68    248.09 o 
 -15   9   2     4568.38     5318.54    714.68 o 
 -14   9   2     1168.40     2181.74   1402.73 o 
 -13   9   2    13466.09    15117.63    535.34 o 
 -12   9   2    31947.79    33585.31    915.99 o 
 -11   9   2    32201.67    32217.63    472.76 o 
 -10   9   2    24484.67    24605.59   1023.41 o 
  -9   9   2     4205.63     4365.12    285.80 o 
  -8   9   2      569.66      891.96    272.68 o 
  -7   9   2    18564.22    20342.62    418.77 o 
  -6   9   2      261.36      699.14    556.17 o 
  -5   9   2     1015.76     1362.39    525.01 o 
  -4   9   2   104171.98    95528.02    479.37 o 
  -3   9   2     5052.25     5046.39    629.65 o 
  -2   9   2    40215.02    38362.87   1637.95 o 
  -1   9   2       36.62       45.91    278.68 o 
   0   9   2     2429.03     2671.12    315.25 o 
   1   9   2      370.75      434.35    567.37 o 
   2   9   2     8429.97     8400.39    339.34 o 
   3   9   2   145253.03   137892.14    607.21 o 
   4   9   2     9254.29     8502.94    957.90 o 
   5   9   2     7674.78     7790.67    496.13 o 
   6   9   2    17702.53    16055.42    235.87 o 
   7   9   2    89636.37    80758.04    417.06 o 
   9   9   2    13894.09    13243.63    393.05 o 
  10   9   2      300.73      686.17    178.37 o 
  11   9   2    13434.76    13006.11   1940.40 o 
  12   9   2    14429.43    14442.19    573.06 o 
  13   9   2     5615.27     6204.63    326.05 o 
  14   9   2      870.17      867.11    346.70 o 
  15   9   2     5068.89     6017.30    691.08 o 
  16   9   2     2392.08     2736.92    299.50 o 
  17   9   2     6768.60     6264.37    365.86 o 
 -16  10   2     3840.72     3491.05    164.97 o 
 -15  10   2      636.58      709.68    100.97 o 
 -14  10   2     2866.02     3164.94    270.22 o 
 -13  10   2      444.54      694.67    833.40 o 
 -12  10   2    19641.64    22291.98   1311.05 o 
 -11  10   2     7097.57     6735.86    424.58 o 
 -10  10   2     3475.00     3965.57    429.09 o 
  -9  10   2    23801.78    25057.85   1019.36 o 
  -8  10   2     1785.19     2067.54    876.08 o 
  -7  10   2    24280.30    23079.84   1353.65 o 
  -6  10   2     9477.94     8860.65    430.67 o 
  -5  10   2    32724.01    30500.24    490.89 o 
  -4  10   2   103292.27    97063.09    664.76 o 
  -3  10   2     6913.70     7032.43    375.69 o 
  -2  10   2    28325.34    27766.77   1409.06 o 
  -1  10   2    28775.03    27085.42    882.17 o 
   0  10   2    22257.80    20428.01    787.13 o 
   1  10   2    17872.19    16150.43    572.34 o 
   2  10   2     7731.01     6932.44    323.01 o 
   3  10   2    40608.04    39271.63    546.04 o 
   4  10   2    37530.62    36697.15    424.57 o 
   5  10   2     3188.30     3720.23    267.79 o 
   6  10   2    23230.36    21027.43    360.76 o 
   7  10   2     3806.58     3832.90    263.15 o 
   8  10   2    10860.64    10729.19    758.29 o 
   9  10   2     3748.42     3478.87     85.38 o 
  10  10   2      545.72      884.25    346.54 o 
  11  10   2    10385.83    10765.25    569.96 o 
  12  10   2     4159.18     5305.47    859.72 o 
  13  10   2     1738.08     2249.28    623.59 o 
  14  10   2    18666.63    16926.79    155.41 o 
  15  10   2       96.69      182.97    300.18 o 
  16  10   2     2517.07     2643.29    340.71 o 
 -15  11   2     5449.88     6641.01   1309.50 o 
 -14  11   2       59.43      152.19    171.66 o 
 -13  11   2    29237.15    32750.75   1536.95 o 
 -12  11   2     7009.90     7865.45   1295.98 o 
 -11  11   2     9662.73    10214.63    851.31 o 
 -10  11   2    19005.91    20977.42   1067.99 o 
  -9  11   2     8476.12     8067.26    527.69 o 
  -8  11   2    41801.11    40066.16    693.24 o 
  -7  11   2     9293.44     8428.64     90.74 o 
  -6  11   2     4256.36     4230.51    414.74 o 
  -5  11   2     2273.85     2682.51    438.23 o 
  -4  11   2      120.53      227.80     79.93 o 
  -3  11   2     5458.82     6118.20    912.86 o 
  -2  11   2    19314.63    17780.32    961.80 o 
  -1  11   2    15496.25    15897.00    912.78 o 
   0  11   2    18620.76    18480.78    814.19 o 
   1  11   2    50831.07    47578.62    556.39 o 
   2  11   2     3561.99     3933.59    545.49 o 
   3  11   2      572.68      726.62    418.92 o 
   4  11   2      433.26      656.79    237.43 o 
   5  11   2      332.27      503.26    334.01 o 
   6  11   2    10992.43    10955.16   1023.04 o 
   7  11   2    19061.96    21116.78    575.04 o 
   8  11   2    13145.01    12740.82    418.00 o 
   9  11   2    31394.74    29854.53    564.84 o 
  10  11   2     7282.99     7098.19    285.57 o 
  11  11   2    12841.68    15273.06    650.49 o 
  12  11   2    11737.34    14562.03    522.87 o 
  13  11   2      212.59      313.02     83.31 o 
  14  11   2     1163.71     1527.42    368.10 o 
  15  11   2    12921.09    13138.69   1386.26 o 
  16  11   2     2886.88     3513.28    417.40 o 
 -15  12   2     1073.35     1144.39    460.98 o 
 -14  12   2     1057.27     1083.72    453.91 o 
 -13  12   2     2752.49     3467.41    854.90 o 
 -12  12   2     5025.62     5375.01    556.93 o 
 -11  12   2    13394.58    12788.93    384.51 o 
 -10  12   2       77.06     1097.38   1118.90 o 
  -9  12   2    18571.38    17466.82    216.57 o 
  -8  12   2    52962.05    50051.72    727.15 o 
  -7  12   2    11038.57    12111.65   1782.98 o 
  -6  12   2    18635.85    18085.13    698.21 o 
  -5  12   2    15761.01    16993.03    517.10 o 
  -4  12   2       27.19      416.93    569.92 o 
  -3  12   2        1.19      252.05    207.89 o 
  -2  12   2    54896.84    50898.75    610.43 o 
  -1  12   2    23528.11    22836.08    434.25 o 
   0  12   2     3688.69     3950.07    502.34 o 
   1  12   2     4848.87     5900.65    503.06 o 
   2  12   2    12892.67    13174.26    322.33 o 
   3  12   2    18179.75    17401.46    466.79 o 
   4  12   2     6239.96     5639.19    455.74 o 
   5  12   2     4652.22     4389.04    534.80 o 
   6  12   2     1393.29     1470.63    162.41 o 
   7  12   2    11823.68    10856.16   1025.09 o 
   8  12   2    11436.57    12627.97    759.29 o 
   9  12   2     9571.19     8781.67    254.74 o 
  10  12   2     3305.59     3985.28    240.11 o 
  11  12   2      832.18     1360.18    427.30 o 
  12  12   2     5262.79     5600.71    262.19 o 
  13  12   2      251.33      590.58    486.04 o 
  14  12   2     1233.31     1964.36    358.55 o 
  15  12   2     1621.04     2668.03    454.96 o 
 -14  13   2      585.44     1396.84    978.89 o 
 -13  13   2     8482.19     8618.78    738.70 o 
 -12  13   2     4085.41     4172.28    514.72 o 
 -11  13   2    42245.59    41120.66    846.82 o 
 -10  13   2    18918.73    20830.48    987.12 o 
  -9  13   2     1230.55     1624.75    324.65 o 
  -8  13   2    26311.46    25969.37   1326.43 o 
  -7  13   2    24778.83    26888.11   1123.97 o 
  -6  13   2     1778.27     1671.44    523.80 o 
  -5  13   2    19013.22    19310.76    463.62 o 
  -4  13   2     1010.26     1427.18    713.57 o 
  -3  13   2      583.67      684.02    246.80 o 
  -2  13   2    25163.03    24115.07    586.84 o 
  -1  13   2    18858.97    18450.36    530.26 o 
   0  13   2      832.53     1423.05    444.36 o 
   1  13   2     9443.43     9195.53    326.37 o 
   2  13   2     5420.24     5644.12    223.74 o 
   3  13   2    26753.24    27848.84    921.48 o 
   4  13   2     1129.01     2612.81    671.88 o 
   5  13   2    27385.13    25257.19    687.28 o 
   6  13   2    16320.17    17626.90    343.32 o 
   7  13   2     2906.43     2887.82    582.91 o 
   8  13   2     3879.73     3821.39    273.60 o 
   9  13   2    18052.28    16562.52    396.75 o 
  10  13   2    11941.62    10950.00    310.68 o 
  11  13   2      896.41     1731.46    325.61 o 
  12  13   2     4200.61     4401.61    258.62 o 
  13  13   2     8372.79     7806.22    281.55 o 
  14  13   2     1282.09     1830.45    331.86 o 
  15  13   2     2492.19     2386.02    262.76 o 
 -13  14   2    12501.41    12250.01    506.15 o 
 -12  14   2     1499.80     2987.86    884.22 o 
 -11  14   2     1513.26     2930.21    913.43 o 
 -10  14   2     3943.59     4032.42    552.00 o 
  -9  14   2    13461.26    13095.48    797.39 o 
  -8  14   2    24875.47    24281.21    819.40 o 
  -7  14   2     4626.74     4484.58    398.47 o 
  -6  14   2      119.57      503.78   1456.43 o 
  -5  14   2    48352.63    47996.76    522.28 o 
  -4  14   2    28969.47    27143.77   1348.06 o 
  -3  14   2    31345.66    30010.29   1321.60 o 
  -2  14   2     8088.50     7978.71    254.24 o 
  -1  14   2      105.81      551.65    546.12 o 
   0  14   2    40873.85    39014.61   1031.16 o 
   1  14   2    28031.81    27492.96    881.63 o 
   2  14   2    12612.40    11812.39    790.34 o 
   3  14   2      627.58      726.55    181.22 o 
   4  14   2       22.56      383.48    255.93 o 
   5  14   2     1617.43     2625.25    597.95 o 
   6  14   2    41635.43    40865.71    801.97 o 
   7  14   2        8.65      106.04     64.92 o 
   8  14   2      295.81      340.53    371.18 o 
   9  14   2     4249.29     4963.13    579.68 o 
  10  14   2    44498.21    43227.36    711.09 o 
  11  14   2      398.12      621.98    354.44 o 
  12  14   2     2832.01     2721.91    403.79 o 
  13  14   2      250.87      466.83    206.89 o 
  14  14   2    16151.68    14671.65   1204.38 o 
 -12  15   2     2383.92     3746.06   1967.58 o 
 -11  15   2     4624.96     5239.98    795.14 o 
 -10  15   2     2788.05     4220.91   1362.35 o 
  -9  15   2    22082.23    22738.48    444.77 o 
  -8  15   2      397.94      692.23   1059.13 o 
  -7  15   2    51848.71    47584.91    708.24 o 
  -6  15   2    21910.89    23392.16   1445.29 o 
  -5  15   2     1225.07     1651.39    449.35 o 
  -4  15   2     2247.54     2302.71    178.28 o 
  -3  15   2       44.60      408.84    426.10 o 
  -2  15   2     3319.99     4224.88    637.23 o 
  -1  15   2      219.32      462.28    644.99 o 
   0  15   2    10140.55     9588.80    302.23 o 
   1  15   2    47277.68    43747.76   1111.44 o 
   2  15   2     7859.75     7606.73    633.26 o 
   3  15   2     5137.85     6257.47    632.43 o 
   4  15   2     3018.88     3231.59    466.95 o 
   5  15   2     3070.15     2864.15    366.36 o 
   6  15   2     5407.34     5730.53    532.11 o 
   7  15   2    19127.05    19491.79   1046.00 o 
   8  15   2      261.26      519.68    395.15 o 
   9  15   2       41.36      335.37    711.78 o 
  10  15   2     6470.22     6024.17    412.32 o 
  11  15   2    28397.68    27490.17    825.15 o 
  12  15   2     6859.18     6240.63    604.15 o 
  13  15   2      308.59      322.81    184.83 o 
  14  15   2    23790.98    22797.67    670.11 o 
 -11  16   2      884.79     1455.18    345.25 o 
 -10  16   2     9443.75    12902.69    797.90 o 
  -9  16   2       16.55      155.66    763.55 o 
  -8  16   2      107.95      521.39   1992.79 o 
  -7  16   2    30878.50    29202.14   1427.28 o 
  -6  16   2    20162.84    22438.05    737.50 o 
  -5  16   2     3709.47     4609.51    874.85 o 
  -4  16   2      366.41      536.68    120.23 o 
  -3  16   2        9.51      487.72    526.47 o 
  -2  16   2     3851.28     4567.53    354.21 o 
  -1  16   2    28093.74    29176.23    644.30 o 
   0  16   2    18339.12    19697.12    831.42 o 
   1  16   2     6046.05     6108.91    485.68 o 
   2  16   2    32097.05    28932.13    294.60 o 
   3  16   2     8904.82     7954.09     65.24 o 
   4  16   2    26231.73    25787.05    770.49 o 
   5  16   2     4009.71     4021.93    573.88 o 
   6  16   2     9204.94     8310.54    671.10 o 
   7  16   2     8427.20     7898.91    271.95 o 
   8  16   2       51.70      165.65    140.52 o 
   9  16   2      535.91      908.17    304.94 o 
  10  16   2     5398.75     4926.50    856.92 o 
  11  16   2      223.63      652.29    654.52 o 
  12  16   2     2440.84     3993.74    730.69 o 
  13  16   2      505.28      729.12    643.86 o 
 -10  17   2      984.15     2338.14    782.60 o 
  -9  17   2     2423.57     3001.35    993.25 o 
  -8  17   2     8241.22     8755.70    770.55 o 
  -7  17   2      281.02      289.30    739.70 o 
  -6  17   2     2614.89     2775.05    458.74 o 
  -5  17   2     9641.46     9340.36    937.28 o 
  -4  17   2     1743.86     2822.65    717.28 o 
  -3  17   2     8600.77     8403.67    694.34 o 
  -2  17   2     3996.31     4384.91    525.56 o 
  -1  17   2      856.04     1620.26    270.01 o 
   0  17   2    31889.24    30683.32    474.06 o 
   1  17   2      363.39      724.44    439.23 o 
   2  17   2      572.10      979.52    236.55 o 
   3  17   2    12526.67    11825.82   1188.36 o 
   4  17   2     1411.12     2020.16    299.60 o 
   5  17   2     8328.07     7478.76    456.69 o 
   6  17   2        2.70      269.55    364.35 o 
   7  17   2       52.99      148.11    161.31 o 
   8  17   2       38.12      130.76    204.01 o 
   9  17   2     2769.58     3359.97    315.12 o 
  10  17   2     8562.94     8026.27    505.04 o 
  11  17   2      863.25     1662.53    278.35 o 
  12  17   2     3338.21     4559.85    944.10 o 
  -9  18   2     2154.60     2110.47    271.95 o 
  -8  18   2    15962.86    15345.67    594.78 o 
  -7  18   2     7456.67     7153.23    649.40 o 
  -6  18   2     4371.39     4891.76    392.62 o 
  -5  18   2     1229.89     2886.74   1247.99 o 
  -4  18   2     5259.86     6083.75    762.66 o 
  -3  18   2     5087.96     5373.30    396.02 o 
  -2  18   2     5171.94     5632.05    257.77 o 
  -1  18   2     6010.60     6272.29    224.89 o 
   0  18   2       83.86      290.35    404.14 o 
   1  18   2       49.60      345.04    263.97 o 
   2  18   2      425.38      597.03    194.10 o 
   3  18   2     3595.75     3945.14    259.80 o 
   4  18   2     2370.64     2867.68    292.18 o 
   5  18   2     9055.21    10295.54    850.83 o 
   6  18   2     1793.88     1684.36    216.90 o 
   7  18   2      929.89     1111.50    382.95 o 
   8  18   2     7524.74     8078.27    648.68 o 
   9  18   2     7892.05     8028.17    593.27 o 
  10  18   2      126.83      372.67    396.59 o 
  11  18   2      250.88      561.37    861.65 o 
  -8  19   2    16949.68    17564.15    601.53 o 
  -7  19   2    23703.00    24561.47    860.87 o 
  -6  19   2      439.44      459.77    880.23 o 
  -5  19   2     2995.03     3664.72    433.83 o 
  -4  19   2      106.28      432.22    670.81 o 
  -3  19   2     4788.58     4744.56    463.75 o 
  -2  19   2     1002.23      927.94    127.25 o 
  -1  19   2     2058.13     2985.86    667.53 o 
   0  19   2     1250.72     2028.34    263.52 o 
   1  19   2      498.12      805.39    236.42 o 
   2  19   2     2833.40     2700.30    189.59 o 
   3  19   2    32144.27    31174.51   1295.90 o 
   4  19   2     2557.78     3510.85    454.26 o 
   5  19   2    11622.95    11872.49   1423.90 o 
   6  19   2     8225.63     7409.18    134.55 o 
   7  19   2     2010.54     2122.31    503.44 o 
   8  19   2    20013.44    18505.54    708.91 o 
   9  19   2    15201.60    16285.10    439.01 o 
  -6  20   2     8740.62     9374.15   1463.30 o 
  -5  20   2     1764.98     3087.91    890.99 o 
  -4  20   2     9341.11     9824.74   1067.03 o 
  -3  20   2     2041.45     2753.16    861.78 o 
  -2  20   2       37.26      271.07    577.52 o 
  -1  20   2     7863.73     8277.14    571.36 o 
   0  20   2     6419.06     6208.03    225.03 o 
   1  20   2      481.66      603.32    502.62 o 
   2  20   2      936.29     1442.23    216.32 o 
   3  20   2        6.28      353.29    502.02 o 
   4  20   2    15274.01    15813.26    683.51 o 
   5  20   2     9149.46     9128.71    324.31 o 
   6  20   2       10.31      268.99    250.50 o 
   7  20   2    23523.30    23096.25    251.62 o 
  -3  21   2     3977.08     4114.36    216.12 o 
  -2  21   2     1810.18     3346.24   1409.27 o 
  -1  21   2     7783.23     7428.25    679.87 o 
   0  21   2     1329.10     1500.68    683.62 o 
   1  21   2      373.81      401.40     84.81 o 
   2  21   2        4.98      335.61    468.68 o 
   3  21   2     2560.78     2918.17    795.64 o 
   4  21   2     1549.32     1776.62    334.30 o 
   5  21   2    10731.51     9901.36   1216.18 o 
  -4 -21   3     8059.11     8365.35    684.51 o 
  -3 -21   3    17378.63    19726.48    776.68 o 
  -2 -21   3    22831.51    23698.69    710.04 o 
  -1 -21   3    11330.29    10362.91    496.37 o 
   0 -21   3      631.94     1887.29    642.10 o 
   1 -21   3     1363.30     1668.22    241.10 o 
   2 -21   3    11051.54    10188.87    842.70 o 
   3 -21   3     4264.01     3833.30    179.38 o 
  -7 -20   3       15.09      111.08    328.88 o 
  -6 -20   3      161.11      264.71     89.69 o 
  -5 -20   3     3643.62     3541.91    435.14 o 
  -4 -20   3     7236.60     7473.73    400.12 o 
  -3 -20   3      469.87      801.36    272.89 o 
  -2 -20   3     4452.11     4421.01    153.66 o 
  -1 -20   3      166.21      235.80    103.67 o 
   0 -20   3      155.99      227.32     87.41 o 
   1 -20   3    13468.82    12255.28   2064.92 o 
   2 -20   3      362.65      768.46    703.22 o 
   3 -20   3      435.98     1467.69    511.62 o 
   4 -20   3     2692.43     2405.46     44.25 o 
   5 -20   3     2526.70     2262.80    348.90 o 
   6 -20   3      326.60      540.83    525.69 o 
  -9 -19   3     1489.06     2353.94    472.67 o 
  -8 -19   3    15801.98    15017.50    398.52 o 
  -7 -19   3     4679.99     5051.59    588.97 o 
  -6 -19   3     7781.84     7515.83    866.84 o 
  -5 -19   3     8719.35     8337.05    891.29 o 
  -4 -19   3     6865.49     6873.83    324.19 o 
  -3 -19   3    11679.44    12191.68   1131.47 o 
  -2 -19   3       58.32      395.72    845.52 o 
  -1 -19   3    10419.77     9600.72    210.01 o 
   0 -19   3     7482.14     7964.82    431.74 o 
   1 -19   3    27450.82    25689.98    960.84 o 
   2 -19   3     2854.98     2947.44    225.60 o 
   3 -19   3      235.95      571.85    733.65 o 
   4 -19   3     1040.75     1723.61    345.06 o 
   5 -19   3     2290.23     2760.45    519.41 o 
   6 -19   3     2015.48     3281.76    555.26 o 
   7 -19   3     2605.08     3354.37    483.05 o 
   8 -19   3      455.03      527.31    496.78 o 
 -10 -18   3     3288.33     3573.32    570.46 o 
  -9 -18   3     2222.96     2127.07    173.36 o 
  -8 -18   3      544.77      495.64    473.52 o 
  -7 -18   3     1486.24     1952.23    458.31 o 
  -6 -18   3    13012.42    16937.57    717.34 o 
  -5 -18   3      277.56      557.21    624.61 o 
  -4 -18   3      379.06     1220.90    406.05 o 
  -3 -18   3        6.88      225.70    130.59 o 
  -2 -18   3      919.26     1272.59    335.67 o 
  -1 -18   3     3622.00     3593.34    410.87 o 
   0 -18   3     2174.76     2304.21    597.23 o 
   1 -18   3     2597.26     4282.38    861.72 o 
   2 -18   3      147.51      558.07    439.70 o 
   3 -18   3     6244.26     6108.08    321.42 o 
   4 -18   3     3289.05     3401.06    394.28 o 
   5 -18   3     8133.76     8545.62    575.49 o 
   6 -18   3     9762.91     9386.00    275.41 o 
   7 -18   3     1636.78     2134.58    679.68 o 
   8 -18   3      115.70      284.27    622.69 o 
   9 -18   3     6297.39     6343.28    933.35 o 
 -12 -17   3      477.36      756.94    523.57 o 
 -11 -17   3     7833.53     8138.81    653.19 o 
 -10 -17   3     7830.46     8121.59    323.27 o 
  -9 -17   3     3531.14     3260.97    169.81 o 
  -8 -17   3     9708.26     8797.72    169.13 o 
  -7 -17   3    18129.21    20858.65    631.83 o 
  -6 -17   3    16132.79    16390.90    631.52 o 
  -5 -17   3     4101.76     3810.71    116.72 o 
  -4 -17   3    12307.03    13585.89    773.45 o 
  -3 -17   3     4157.98     4466.26    592.20 o 
  -2 -17   3        2.25      381.03    530.43 o 
  -1 -17   3     9763.39     9407.46    508.98 o 
   0 -17   3     1354.54     1443.23    261.92 o 
   1 -17   3     1419.91     1901.30    506.93 o 
   2 -17   3    24563.90    23522.28    767.13 o 
   3 -17   3    53059.39    49995.27    377.71 o 
   4 -17   3      118.28      388.56    213.57 o 
   5 -17   3        5.17      142.90    290.66 o 
   6 -17   3        6.40      246.02    434.44 o 
   7 -17   3     7757.64     7138.97    375.28 o 
   8 -17   3     4350.95     4309.18    285.46 o 
   9 -17   3     3019.22     3425.64    866.75 o 
  10 -17   3     5843.72     6184.43    335.13 o 
 -13 -16   3    10881.38    10945.16    686.97 o 
 -12 -16   3     5463.25     5272.33    568.26 o 
 -11 -16   3     1297.97     1724.50    356.42 o 
 -10 -16   3    10655.59     9696.33    130.68 o 
  -9 -16   3    22887.48    21361.81   2252.13 o 
  -8 -16   3    12307.97    13618.31    816.08 o 
  -7 -16   3     1791.22     2966.93    640.10 o 
  -6 -16   3    48141.18    43849.12   1135.73 o 
  -5 -16   3     4700.16     5851.01    922.30 o 
  -4 -16   3      148.53      389.01    163.48 o 
  -3 -16   3      859.28     2055.42    495.08 o 
  -2 -16   3      282.81      677.76    547.26 o 
  -1 -16   3     4405.36     4245.37    330.20 o 
   0 -16   3    61855.95    55480.60    272.42 o 
   1 -16   3    27349.21    25508.57    457.44 o 
   2 -16   3    21591.41    22531.63    441.71 o 
   3 -16   3    14867.60    14701.92    327.92 o 
   4 -16   3      293.33      441.24     99.68 o 
   5 -16   3    29447.94    27798.66    659.25 o 
   6 -16   3     1433.37     1913.95    289.96 o 
   7 -16   3     2438.14     3052.17    509.88 o 
   8 -16   3     7456.56     7244.56    522.24 o 
   9 -16   3     1017.11      913.49    264.83 o 
  10 -16   3      401.94      358.59     73.84 o 
  11 -16   3     2281.92     2516.88    597.03 o 
 -13 -15   3     1110.84     1592.57    404.47 o 
 -12 -15   3      177.30      730.15    373.46 o 
 -11 -15   3     2861.59     2943.72    685.48 o 
 -10 -15   3    12881.44    12956.16    776.78 o 
  -9 -15   3     6003.08     5982.66    254.52 o 
  -8 -15   3     3834.21     3798.99    276.39 o 
  -7 -15   3     2175.94     2214.05    355.95 o 
  -6 -15   3      802.36      995.94    211.13 o 
  -5 -15   3    10953.69    11305.53    491.13 o 
  -4 -15   3    15035.38    17091.05   1049.39 o 
  -3 -15   3      291.82     1429.59    307.07 o 
  -2 -15   3     2535.55     2530.01    275.22 o 
  -1 -15   3     1451.30     1366.81    120.23 o 
   0 -15   3       64.47      295.83    142.20 o 
   1 -15   3    11933.65    12071.92   1506.70 o 
   2 -15   3      449.30      692.55    668.59 o 
   3 -15   3      198.34      524.59    234.17 o 
   4 -15   3     2483.53     3759.53    856.90 o 
   5 -15   3    49991.17    46858.46    597.01 o 
   6 -15   3        8.70      118.84     95.32 o 
   7 -15   3     3194.98     4071.14    761.04 o 
   8 -15   3    11709.00    14498.63    664.89 o 
   9 -15   3       61.64      522.29   1467.81 o 
  10 -15   3     1753.45     2829.00    985.69 o 
  11 -15   3     3973.76     4916.39    973.48 o 
  12 -15   3    10003.69     9689.82   1208.38 o 
 -14 -14   3      476.34      465.43    807.23 o 
 -13 -14   3     4996.35     4771.53    139.52 o 
 -12 -14   3     5525.46     5664.00    319.50 o 
 -11 -14   3     3641.31     3436.66    118.74 o 
 -10 -14   3      597.31      662.51    109.85 o 
  -9 -14   3     7833.61     7493.78    175.25 o 
  -8 -14   3       80.55      111.00    505.11 o 
  -7 -14   3      100.19      115.54    102.59 o 
  -6 -14   3    10553.27     9785.01    211.87 o 
  -5 -14   3     5626.56     5973.23    780.19 o 
  -4 -14   3    41578.88    38267.22    498.25 o 
  -3 -14   3     1933.78     3059.11    464.77 o 
  -2 -14   3     4962.14     5227.17    406.67 o 
  -1 -14   3       38.33      295.14    170.80 o 
   0 -14   3        2.50      167.82    158.70 o 
   1 -14   3     1193.54     2059.87    714.11 o 
   2 -14   3    20640.49    21560.24    508.42 o 
   3 -14   3      803.54      716.54    121.99 o 
   4 -14   3      627.19      894.66    351.95 o 
   5 -14   3    10650.59    11005.85    301.28 o 
   6 -14   3    17274.46    15937.09    555.22 o 
   7 -14   3    18324.58    19662.58    530.82 o 
   8 -14   3      545.85      597.57    109.49 o 
   9 -14   3    14927.31    17351.71    559.13 o 
  10 -14   3     2490.90     2336.56    288.61 o 
  11 -14   3     3738.76     4005.98   1087.70 o 
  12 -14   3     7781.51     7356.77    466.46 o 
  13 -14   3     4386.69     4725.60   1173.22 o 
 -15 -13   3     2187.65     2431.02    257.96 o 
 -14 -13   3     5479.10     5240.13    207.97 o 
 -13 -13   3     1626.02     3268.29    804.32 o 
 -12 -13   3     5400.48     5022.12    455.59 o 
 -11 -13   3     9374.68     8822.27    322.30 o 
 -10 -13   3    11968.62    12965.28    536.85 o 
  -9 -13   3     1381.78     1395.57    235.06 o 
  -8 -13   3    15680.27    16239.29    667.21 o 
  -7 -13   3    35938.37    33253.46    440.49 o 
  -6 -13   3     2573.72     2746.07    270.33 o 
  -5 -13   3     5497.18     5903.52    519.67 o 
  -4 -13   3    11966.61    11025.46   2363.66 o 
  -3 -13   3     6878.35     7901.20    614.76 o 
  -2 -13   3     7904.16     7406.60    198.76 o 
  -1 -13   3    12052.35    13284.79    779.26 o 
   0 -13   3      752.31     1612.25    232.56 o 
   1 -13   3     1658.88     1944.93    399.36 o 
   2 -13   3    58187.30    53305.34    783.46 o 
   3 -13   3       55.85      474.78    139.13 o 
   4 -13   3    21946.94    22332.40    616.63 o 
   5 -13   3       58.79      561.79    379.60 o 
   6 -13   3      117.88      152.37     58.05 o 
   7 -13   3    18153.13    17979.21    466.81 o 
   8 -13   3    19814.95    18971.60    355.76 o 
   9 -13   3    28603.18    28202.05   1036.84 o 
  10 -13   3     7099.67     7112.12    510.37 o 
  11 -13   3    19822.97    18148.57     22.51 o 
  12 -13   3    16212.74    19736.14   1823.50 o 
  13 -13   3    10147.94    10912.20    950.02 o 
  14 -13   3     4949.18     4396.58     76.10 o 
 -15 -12   3     3369.73     3596.57    203.16 o 
 -14 -12   3     3396.27     3386.59    219.68 o 
 -13 -12   3    19737.33    20916.20    757.82 o 
 -12 -12   3     1717.14     2420.52    427.63 o 
 -11 -12   3     2224.05     2367.05    185.40 o 
 -10 -12   3      331.75      537.60   1393.97 o 
  -9 -12   3        9.94       42.52     50.06 o 
  -8 -12   3    10382.28     9784.75    231.41 o 
  -7 -12   3      383.41      602.60    663.79 o 
  -6 -12   3        6.59      321.81    255.57 o 
  -5 -12   3    16176.07    17401.41    568.12 o 
  -4 -12   3     7226.86     7116.27    449.94 o 
  -3 -12   3    15375.51    14774.00    469.59 o 
  -2 -12   3       29.98      522.96    630.58 o 
  -1 -12   3     7375.29     7229.25    430.42 o 
   0 -12   3     9477.20     9832.16    943.51 o 
   1 -12   3    27662.35    27452.71    996.84 o 
   2 -12   3    26272.89    24271.53   1024.06 o 
   3 -12   3    41847.85    38077.04    427.29 o 
   4 -12   3    53326.86    50017.96    493.00 o 
   5 -12   3      102.34      336.91    539.80 o 
   6 -12   3       18.32      340.70    392.61 o 
   7 -12   3    16059.51    17051.04    764.60 o 
   8 -12   3     4795.33     5557.37    576.35 o 
   9 -12   3     9567.36     9158.27    496.31 o 
  10 -12   3    22722.11    21567.96   1683.51 o 
  11 -12   3     8868.82     9278.90    799.32 o 
  12 -12   3      241.49      419.77    739.65 o 
  13 -12   3      892.81     1344.76    779.92 o 
  14 -12   3      878.68     1375.52    390.95 o 
  15 -12   3     9410.41     9909.04   1817.20 o 
 -16 -11   3     3381.39     4057.00    342.64 o 
 -15 -11   3      603.79     1000.34    319.85 o 
 -14 -11   3     2556.27     3418.19    508.25 o 
 -13 -11   3    13937.54    15622.17   1051.66 o 
 -12 -11   3    11559.54    11210.80    647.56 o 
 -11 -11   3       24.58      272.57    210.44 o 
 -10 -11   3    16979.36    16439.19    291.69 o 
  -9 -11   3     1022.75     1873.56    450.05 o 
  -8 -11   3      713.28      838.92    202.18 o 
  -7 -11   3    30222.55    27896.95   1322.76 o 
  -6 -11   3    47047.43    44755.30    389.17 o 
  -5 -11   3    53136.26    49446.59    774.12 o 
  -4 -11   3       66.11      259.25    208.05 o 
  -3 -11   3    18803.72    18988.67    291.55 o 
  -2 -11   3    41554.15    42029.14    796.12 o 
  -1 -11   3     5410.11     5123.58    277.64 o 
   0 -11   3        7.91       90.22     87.81 o 
   1 -11   3    73821.17    67407.01    842.73 o 
   2 -11   3     4776.94     4572.63    292.97 o 
   3 -11   3     1677.72     2658.71    965.80 o 
   4 -11   3    11740.84    13514.29    577.51 o 
   5 -11   3     6468.96     6694.05    905.63 o 
   6 -11   3    28045.93    29062.06    711.26 o 
   7 -11   3    16075.36    15120.13   1187.87 o 
   8 -11   3     5089.17     5269.34    333.45 o 
   9 -11   3     7991.89     8723.66   1090.50 o 
  10 -11   3    24794.02    23220.76    281.23 o 
  11 -11   3      904.82     1769.45    862.63 o 
  12 -11   3     1803.76     1737.23    548.40 o 
  13 -11   3      585.59      820.62    316.96 o 
  14 -11   3     8461.97     8209.26    974.30 o 
  15 -11   3    55515.63    50600.61    688.88 o 
 -16 -10   3      697.87      703.57    562.58 o 
 -15 -10   3      215.91      740.96    735.59 o 
 -14 -10   3      332.95      616.08    328.30 o 
 -13 -10   3       12.20      380.87    194.56 o 
 -12 -10   3      811.81     1282.31    307.88 o 
 -11 -10   3    14205.60    15289.65    659.84 o 
 -10 -10   3     1428.17     1548.98    565.20 o 
  -9 -10   3     3568.95     4240.00    453.35 o 
  -8 -10   3     7719.32     7132.17    329.98 o 
  -7 -10   3     7271.80     7316.06    359.89 o 
  -6 -10   3     3034.04     4403.71    620.58 o 
  -5 -10   3       41.34       50.36    314.42 o 
  -4 -10   3     6957.05     7640.74    532.04 o 
  -3 -10   3     8919.57     8134.30    334.77 o 
  -2 -10   3   115167.45   110191.59   2093.38 o 
  -1 -10   3    10161.40     9857.20    488.46 o 
   0 -10   3    15650.87    16329.06    529.46 o 
   1 -10   3   135425.08   135363.47   3202.66 o 
   2 -10   3    16978.85    21096.63    834.19 o 
   3 -10   3    36968.83    35348.44    422.82 o 
   4 -10   3    18260.85    17296.65   1879.46 o 
   5 -10   3    29709.62    27594.89    448.12 o 
   6 -10   3    54850.79    49438.61    293.32 o 
   7 -10   3     4177.38     4837.45    540.18 o 
   8 -10   3     6967.73     6330.17    269.01 o 
   9 -10   3    33476.46    30667.46    255.86 o 
  10 -10   3    50821.63    47269.37    565.46 o 
  11 -10   3     1111.86     2407.95    938.02 o 
  12 -10   3      105.98      108.35    206.22 o 
  13 -10   3    10695.34    10045.88    570.15 o 
  14 -10   3      104.49     1104.25   1125.43 o 
  15 -10   3    10716.18    10182.55    964.49 o 
  16 -10   3      680.81     1687.53   2009.90 o 
 -17  -9   3     3412.80     3919.37    613.35 o 
 -16  -9   3    24689.14    24786.89    514.35 o 
 -15  -9   3     6923.69     6803.60    331.63 o 
 -14  -9   3      471.13      995.86    303.19 o 
 -13  -9   3       12.46       73.69    157.43 o 
 -12  -9   3     2176.58     2131.23    310.74 o 
 -11  -9   3     5296.31     5021.59    201.74 o 
 -10  -9   3     4321.67     4055.59    320.92 o 
  -9  -9   3     1685.44     1741.04    245.00 o 
  -8  -9   3     6403.67     7189.97    826.21 o 
  -7  -9   3      513.96      803.44    422.27 o 
  -6  -9   3     9964.88     9103.44    339.65 o 
  -5  -9   3   153374.25   139415.28    858.96 o 
  -4  -9   3    14565.30    14083.57    967.24 o 
  -3  -9   3     1768.73     1715.68    357.24 o 
  -2  -9   3     2785.71     3561.73    521.40 o 
  -1  -9   3       42.52      214.06    595.31 o 
   0  -9   3   120659.48   113427.64   1957.83 o 
   1  -9   3     2966.57     2852.58    130.68 o 
   2  -9   3    51378.55    46211.24    537.29 o 
   3  -9   3    15743.51    15421.89    977.67 o 
   4  -9   3     9077.81     9116.72    749.08 o 
   5  -9   3    39949.69    37025.70    859.64 o 
   6  -9   3     4987.60     5522.70    313.21 o 
   7  -9   3     2742.32     3226.40    584.08 o 
   8  -9   3     4238.27     4354.58    422.26 o 
   9  -9   3    22188.39    24496.73    610.29 o 
  10  -9   3    18488.90    19703.68    408.71 o 
  11  -9   3    31869.65    28902.66    214.74 o 
  12  -9   3    18319.45    20319.14    800.25 o 
  13  -9   3      251.92      350.17    158.02 o 
  14  -9   3     9045.45     8993.63    795.16 o 
  15  -9   3     2054.01     2495.25    413.74 o 
  16  -9   3     4650.12     5321.92   1170.64 o 
 -17  -8   3     3450.97     3751.91    245.91 o 
 -16  -8   3     9195.47    10639.18    882.07 o 
 -15  -8   3       32.94      479.66    413.85 o 
 -14  -8   3     4193.28     4331.92    365.98 o 
 -13  -8   3     1661.67     2486.22    338.15 o 
 -12  -8   3      177.51      407.46    279.57 o 
 -11  -8   3    10767.31    10822.23    369.45 o 
 -10  -8   3    54128.02    51075.54    776.48 o 
  -9  -8   3    13979.46    13251.07    280.06 o 
  -8  -8   3     2578.06     2625.52    362.91 o 
  -7  -8   3     2826.73     2711.09    199.01 o 
  -6  -8   3    12288.47    14435.56    470.25 o 
  -5  -8   3    13592.79    12488.72    153.88 o 
  -4  -8   3    52943.29    47797.77    228.93 o 
  -3  -8   3    74706.20    70501.20    610.44 o 
  -2  -8   3   134581.52   126319.57   1366.31 o 
  -1  -8   3    18381.48    17326.47   1270.62 o 
   0  -8   3    17049.07    16725.85    953.22 o 
   1  -8   3     9457.68     9146.42    350.24 o 
   2  -8   3     6677.76     6551.71    390.14 o 
   3  -8   3    51955.82    50295.25    785.59 o 
   4  -8   3    37584.59    35776.38   1535.74 o 
   5  -8   3    16101.08    14850.26    693.62 o 
   6  -8   3    14524.89    14158.86    988.53 o 
   7  -8   3    13980.35    14539.89    756.36 o 
   8  -8   3    14806.75    14487.73    793.98 o 
   9  -8   3      117.81      232.59    132.84 o 
  10  -8   3     2144.56     1952.97    160.42 o 
  11  -8   3    35422.09    35052.70    385.40 o 
  12  -8   3     7406.59     7638.89    400.91 o 
  13  -8   3    15414.98    16887.72    313.60 o 
  14  -8   3      947.39     1826.13    424.52 o 
  15  -8   3     4932.81     4464.76    524.09 o 
  16  -8   3     8712.27     9616.38   2015.31 o 
 -17  -7   3      681.30     1382.68    701.63 o 
 -16  -7   3     1940.28     1734.59    265.29 o 
 -15  -7   3     1781.93     2471.26    304.01 o 
 -14  -7   3    13246.42    12352.04   1743.64 o 
 -13  -7   3     1403.30     1546.62    289.06 o 
 -12  -7   3     1379.68     1878.95    383.80 o 
 -11  -7   3     9402.88     9022.25    479.14 o 
 -10  -7   3    28793.23    28852.19    401.27 o 
  -9  -7   3    20595.74    20500.32    219.83 o 
  -8  -7   3    37744.72    38935.09    615.05 o 
  -7  -7   3    16348.48    18607.25    741.01 o 
  -6  -7   3     4288.59     4974.12    312.53 o 
  -5  -7   3    20853.73    19977.84    880.40 o 
  -4  -7   3    74465.45    67904.22   1638.72 o 
  -3  -7   3   335462.47   313291.16   2810.89 o 
  -2  -7   3      165.24      541.36    461.53 o 
  -1  -7   3     5378.67     5953.01    521.71 o 
   0  -7   3    52393.57    50590.31    616.58 o 
   1  -7   3     1629.43     1715.68    744.82 o 
   2  -7   3       13.75      478.39    611.89 o 
   3  -7   3      147.50      550.03    436.16 o 
   4  -7   3      852.33     1152.31    502.59 o 
   5  -7   3     4967.80     5268.35    329.17 o 
   6  -7   3    14675.43    17088.36    763.63 o 
   7  -7   3    20280.80    18894.39    723.75 o 
   8  -7   3    10562.61     9612.17    746.69 o 
   9  -7   3    50677.26    46787.20    829.85 o 
  10  -7   3    11165.56    11996.42    468.78 o 
  11  -7   3      114.67      698.82    164.72 o 
  12  -7   3       33.39      203.81    592.39 o 
  13  -7   3      236.30      570.42    315.08 o 
  14  -7   3     4189.49     4281.90    320.55 o 
  15  -7   3      120.91      491.13    907.87 o 
  16  -7   3        0.95      126.97    324.18 o 
 -18  -6   3     4637.21     4296.26    861.77 o 
 -17  -6   3    15059.35    15078.26    876.29 o 
 -16  -6   3      456.97      557.29    452.10 o 
 -15  -6   3        9.25      152.51    212.04 o 
 -14  -6   3      542.54      613.07    125.25 o 
 -13  -6   3     1029.35     1007.85    108.72 o 
 -12  -6   3     1616.77     1620.03    159.56 o 
 -11  -6   3      964.37      952.58    164.56 o 
 -10  -6   3    11028.39    10902.23    611.18 o 
  -9  -6   3    51374.53    49406.68    670.52 o 
  -8  -6   3   129324.46   118017.68   1751.18 o 
  -7  -6   3      833.88      685.16    104.63 o 
  -6  -6   3     2455.06     3124.84    267.77 o 
  -5  -6   3    63799.70    59355.11   1001.56 o 
  -4  -6   3    31145.43    28702.87    583.37 o 
  -3  -6   3    36349.21    33178.36   1027.31 o 
  -2  -6   3      760.83     1387.10    271.31 o 
  -1  -6   3    44591.05    40985.34    820.20 o 
   0  -6   3     9458.81     8686.38    805.01 o 
   1  -6   3       10.73      199.32    141.84 o 
   2  -6   3    46401.43    43794.15   1446.38 o 
   3  -6   3   267896.72   247263.66   3906.14 o 
   4  -6   3    49521.91    46056.45    790.58 o 
   5  -6   3      989.75      888.74    277.24 o 
   6  -6   3    18187.99    17547.96    237.91 o 
   7  -6   3     3852.10     3661.01    242.71 o 
   8  -6   3    95192.63    88325.45    484.97 o 
   9  -6   3    12989.61    14420.23    394.14 o 
  10  -6   3    76148.18    71188.94   1161.27 o 
  11  -6   3     2434.57     2343.17    158.19 o 
  12  -6   3    42249.20    39953.53   1183.41 o 
  13  -6   3    14740.02    15154.93    472.26 o 
  14  -6   3     1172.46     1238.30    359.73 o 
  15  -6   3     3700.13     4194.28    453.63 o 
  16  -6   3     1990.66     3119.35    730.94 o 
  17  -6   3     2965.20     2992.34     67.54 o 
 -18  -5   3     1171.05     2710.09    978.66 o 
 -17  -5   3     1366.79     1599.02    342.42 o 
 -16  -5   3     1471.54     1432.38    490.21 o 
 -15  -5   3       19.10      174.70    336.11 o 
 -14  -5   3     6884.55     7297.26    493.47 o 
 -13  -5   3     4391.07     5344.22    528.38 o 
 -12  -5   3      761.69      971.41    390.63 o 
 -11  -5   3    60221.12    55964.08    667.68 o 
 -10  -5   3    38748.80    37016.58    509.51 o 
  -9  -5   3     3502.18     4045.06    556.96 o 
  -8  -5   3    28737.90    30868.01    600.64 o 
  -7  -5   3   125509.45   117742.74   3092.92 o 
  -6  -5   3   238713.09   217881.48   4354.65 o 
  -5  -5   3    89936.52    84722.77    723.27 o 
  -4  -5   3    32423.50    31783.52    689.36 o 
  -3  -5   3    14330.28    15564.53    438.43 o 
  -2  -5   3    20862.51    20926.38   1006.33 o 
  -1  -5   3   122222.91   110151.13   3972.29 o 
   0  -5   3    22853.02    24023.05    498.74 o 
   1  -5   3    17373.52    19113.45   1056.05 o 
   2  -5   3    77051.37    69963.25   1214.69 o 
   3  -5   3    19592.46    18249.40    788.48 o 
   4  -5   3      501.17      549.10     80.53 o 
   5  -5   3    10018.83     9313.64    386.27 o 
   6  -5   3    45385.37    43523.88    511.30 o 
   7  -5   3     4268.62     5140.03    376.75 o 
   8  -5   3    11378.86    12761.03    420.56 o 
   9  -5   3    13172.86    12141.02    235.67 o 
  10  -5   3     2225.91     2259.32    438.09 o 
  11  -5   3       96.80      173.94     77.04 o 
  12  -5   3    24350.75    23311.10    581.18 o 
  13  -5   3    10345.94     9464.92    360.34 o 
  14  -5   3      162.87      357.83    130.65 o 
  15  -5   3       47.74      476.26   1010.77 o 
  16  -5   3      839.94     2020.84    861.54 o 
  17  -5   3     3531.27     3726.21    360.65 o 
 -18  -4   3     2540.25     2674.47    429.80 o 
 -17  -4   3     2031.04     2160.50    178.66 o 
 -16  -4   3     2280.67     2751.47    604.80 o 
 -15  -4   3     2651.78     2814.33    479.61 o 
 -14  -4   3        2.09      100.31    307.55 o 
 -13  -4   3     2469.85     2573.83    268.11 o 
 -12  -4   3    10200.51     9335.19    675.44 o 
 -11  -4   3     1352.38     1663.00    237.45 o 
 -10  -4   3     1452.87     2761.45    495.72 o 
  -9  -4   3      970.00     1752.36   2006.30 o 
  -8  -4   3     6884.04     6636.67    355.24 o 
  -7  -4   3    54191.31    51724.18    408.76 o 
  -6  -4   3     9837.55    11296.56    558.86 o 
  -5  -4   3      506.72     1673.12    445.81 o 
  -4  -4   3    69718.08    64667.50    488.35 o 
  -3  -4   3     2648.00     3978.73    656.26 o 
  -2  -4   3     1077.50     1488.60    629.40 o 
  -1  -4   3    28047.40    26990.31    591.29 o 
   0  -4   3    35085.43    31953.93   1764.06 o 
   1  -4   3    40580.83    37475.54   1196.14 o 
   2  -4   3     8124.43     7322.32    357.32 o 
   3  -4   3      284.97      596.39    356.92 o 
   4  -4   3     1053.72     1201.69    208.37 o 
   5  -4   3   164330.27   150098.11   1752.53 o 
   6  -4   3     4244.35     5029.08    298.81 o 
   7  -4   3    20320.25    18488.35    217.93 o 
   8  -4   3    64986.70    59460.62   1777.78 o 
   9  -4   3     3273.74     3385.89    172.53 o 
  10  -4   3     5507.04     5489.07    281.42 o 
  11  -4   3    11769.21    11507.82    506.05 o 
  12  -4   3     1392.78     2476.96    711.19 o 
  13  -4   3    22889.91    22295.13    562.43 o 
  14  -4   3    32408.46    31000.40   1454.40 o 
  15  -4   3      977.79      927.08    283.66 o 
  16  -4   3      411.09      972.85    958.15 o 
  17  -4   3     1168.51     2149.08    607.04 o 
  18  -4   3     9681.95     9447.99    754.61 o 
 -18  -3   3      931.48     1760.17    495.72 o 
 -17  -3   3     3437.05     3501.32    300.22 o 
 -16  -3   3     4770.48     4502.86    292.33 o 
 -15  -3   3    18646.81    21497.60    857.01 o 
 -14  -3   3    10950.67    10762.17    619.89 o 
 -13  -3   3       31.21      227.96    195.13 o 
 -12  -3   3     1698.28     2495.52    242.81 o 
 -11  -3   3    13118.23    13877.46   1235.86 o 
 -10  -3   3    50635.14    47026.04    331.88 o 
  -9  -3   3   126490.71   113686.84     80.97 o 
  -8  -3   3      981.94     2419.18    508.71 o 
  -7  -3   3     1515.79     2810.41    464.76 o 
  -6  -3   3       41.28      141.54    307.82 o 
  -5  -3   3     6012.24     6197.08    491.29 o 
  -4  -3   3    49842.20    47122.73   1258.85 o 
  -3  -3   3    10531.59    12041.36   1012.34 o 
  -2  -3   3    24387.93    23243.56    314.46 o 
  -1  -3   3    68746.16    63133.06    554.27 o 
   0  -3   3     8897.91     9405.69    726.99 o 
   1  -3   3   114677.06   107420.44   3722.89 o 
   2  -3   3     4641.62     4445.22    265.59 o 
   3  -3   3     1629.30     2089.45    353.45 o 
   4  -3   3     3170.10     3839.54    420.77 o 
   5  -3   3    64833.09    61171.57    582.96 o 
   6  -3   3    15912.67    17258.68    395.60 o 
   7  -3   3    30925.09    30203.83   1108.23 o 
   8  -3   3    47566.94    45348.87    833.51 o 
   9  -3   3    49982.54    46309.42    693.28 o 
  10  -3   3      840.88     2166.34    444.50 o 
  11  -3   3    77551.30    71021.02   1048.66 o 
  12  -3   3    24809.62    26580.60    943.48 o 
  13  -3   3      209.85      795.50    306.30 o 
  14  -3   3     7080.71     7144.05    296.32 o 
  15  -3   3     1408.99     1639.49    336.34 o 
  16  -3   3     4117.83     4325.90    593.83 o 
  17  -3   3     2078.02     1828.79    722.17 o 
  18  -3   3      285.56      418.73    831.16 o 
 -18  -2   3     1849.47     1685.11    280.77 o 
 -17  -2   3    16073.51    14675.80    636.18 o 
 -16  -2   3     8604.09     8621.77    570.42 o 
 -15  -2   3    46337.68    42632.59    628.11 o 
 -14  -2   3      158.59      310.06    245.01 o 
 -13  -2   3     1487.60     1520.89    433.64 o 
 -12  -2   3     2558.57     2854.02    390.58 o 
 -11  -2   3     8364.57     8466.55    296.64 o 
 -10  -2   3   101700.53    90509.18    242.91 o 
  -9  -2   3    18302.83    18711.21    428.02 o 
  -8  -2   3    12604.31    12171.96    284.48 o 
  -7  -2   3    15924.43    19246.08    549.26 o 
  -6  -2   3     5829.28     5659.41    363.41 o 
  -5  -2   3    11047.28    10927.21    535.25 o 
  -4  -2   3      728.39      929.95    275.62 o 
  -3  -2   3   143261.98   134864.48   1699.40 o 
  -2  -2   3    19110.55    18430.51    633.75 o 
  -1  -2   3     7286.67     7749.01    411.61 o 
   0  -2   3    67460.92    60756.89    951.60 o 
   1  -2   3    17263.57    19049.72    906.79 o 
   2  -2   3   171512.89   159893.11   2651.39 o 
   3  -2   3    21284.14    20428.13    834.06 o 
   4  -2   3     1024.24     1656.56    333.75 o 
   5  -2   3    14457.18    12844.73    966.75 o 
   6  -2   3   100544.45    92181.14    735.74 o 
   7  -2   3     9911.51     9009.44   1033.68 o 
   8  -2   3     7811.75     7386.72    432.24 o 
   9  -2   3     3383.64     3337.23     81.04 o 
  10  -2   3     2766.02     3645.38    567.13 o 
  11  -2   3      132.85      369.72    292.30 o 
  12  -2   3     1579.51     1714.94    159.81 o 
  13  -2   3     4554.03     4990.07    349.04 o 
  14  -2   3       81.01      481.33    584.25 o 
  15  -2   3     8850.74     8182.01    277.15 o 
  16  -2   3    46233.62    41482.23    389.89 o 
  17  -2   3       55.34      141.77    223.32 o 
  18  -2   3      198.26      765.42   1317.42 o 
 -18  -1   3     9758.82     9426.88    661.86 o 
 -17  -1   3     3467.29     4400.38    484.45 o 
 -16  -1   3    23556.80    25667.87   1058.19 o 
 -15  -1   3     3910.50     4456.47    483.79 o 
 -14  -1   3    28738.65    27231.92    959.99 o 
 -13  -1   3     2698.42     3261.15    514.42 o 
 -12  -1   3    12945.08    13677.31    650.87 o 
 -11  -1   3    11697.85    11349.94   1255.44 o 
 -10  -1   3      566.38     1072.56    366.29 o 
  -9  -1   3    27942.82    28190.94    745.41 o 
  -8  -1   3    38821.66    36994.96    700.53 o 
  -7  -1   3    23065.20    23547.10    540.73 o 
  -6  -1   3    66083.45    61810.71    869.65 o 
  -5  -1   3    16038.89    19791.75    686.39 o 
  -4  -1   3    78942.53    72616.74    784.42 o 
  -3  -1   3       43.64      377.88    417.00 o 
  -2  -1   3     2488.64     3811.14   1016.35 o 
  -1  -1   3   102663.28    97181.57   1144.62 o 
   0  -1   3    23632.08    21311.20    504.71 o 
   1  -1   3    48379.57    46461.93    522.29 o 
   2  -1   3   102588.80    95693.59    774.16 o 
   3  -1   3    50426.72    46743.16    872.70 o 
   4  -1   3     8404.86     7563.63    168.60 o 
   5  -1   3   111905.48   103106.28    458.82 o 
   6  -1   3    40547.71    41018.13    391.38 o 
   7  -1   3   207964.13   194597.67    616.67 o 
   8  -1   3     4335.99     4551.33    464.00 o 
   9  -1   3       27.77      284.18    251.33 o 
  10  -1   3    18366.92    18999.40   1167.19 o 
  11  -1   3     1497.34     1863.99    411.39 o 
  12  -1   3     1616.54     1491.65    430.02 o 
  13  -1   3    27013.51    24732.17    437.98 o 
  14  -1   3     7010.44     6632.85    289.64 o 
  15  -1   3      143.48      670.70    732.44 o 
  16  -1   3     3395.64     4050.35    294.04 o 
  17  -1   3     8201.54     7587.55    528.29 o 
  18  -1   3       62.67      487.17   2086.45 o 
 -18   0   3    11205.11    10141.87    259.48 o 
 -17   0   3     4274.25     4579.14    615.44 o 
 -16   0   3     3590.15     3618.79    526.23 o 
 -15   0   3     9358.78     9521.44   1057.64 o 
 -14   0   3       31.05      440.65    436.37 o 
 -13   0   3    46888.50    45721.14    553.66 o 
 -12   0   3       68.81      117.31     49.39 o 
 -11   0   3     2066.42     2367.96    221.81 o 
 -10   0   3    24512.77    24872.69    407.80 o 
  -9   0   3     1458.67     2706.87    504.42 o 
  -8   0   3    13727.01    14706.74    499.97 o 
  -7   0   3    77184.52    71442.21    470.87 o 
  -6   0   3    21665.08    19297.94    404.49 o 
  -5   0   3    55520.51    50630.11   1173.09 o 
  -4   0   3    17530.44    19216.42    782.33 o 
  -3   0   3     7432.94     6946.09    400.27 o 
  -2   0   3     2876.94     2824.11    303.48 o 
  -1   0   3     8008.60     8731.68    641.18 o 
   0   0   3     1163.14     2071.50    739.92 o 
   1   0   3     8885.24     8725.36    115.11 o 
   2   0   3     1125.26     1096.66     91.61 o 
   3   0   3     9235.50     9959.28    572.93 o 
   4   0   3    31213.72    29057.58    538.71 o 
   5   0   3    84461.85    78292.79    556.18 o 
   6   0   3    18993.96    18538.67   1358.97 o 
   7   0   3   143996.38   136150.53   2145.28 o 
   8   0   3    28848.19    29704.90    509.92 o 
   9   0   3     3319.20     3454.25    203.98 o 
  10   0   3     3700.78     4248.12    400.34 o 
  11   0   3     3942.47     4338.10    282.79 o 
  12   0   3     2897.62     2718.41    315.68 o 
  13   0   3    18941.26    19253.96    481.42 o 
  14   0   3      839.04     1111.55    271.04 o 
  15   0   3    11736.17    11910.26    364.79 o 
  16   0   3      764.95     1660.93    598.82 o 
  17   0   3       37.36      219.02    343.34 o 
  18   0   3     4520.58     5974.78   1945.07 o 
 -18   1   3      783.88     1296.27    689.74 o 
 -17   1   3     4624.95     4921.36    439.53 o 
 -16   1   3       52.68      211.75    427.61 o 
 -15   1   3       13.60      160.01    132.82 o 
 -14   1   3     3897.18     3395.66    181.16 o 
 -13   1   3    24625.41    23103.29    575.54 o 
 -12   1   3     1093.44     1621.67    424.10 o 
 -11   1   3     5402.75     5576.01    155.41 o 
 -10   1   3    29826.33    27559.13   1486.68 o 
  -9   1   3     2240.02     2104.76    298.80 o 
  -8   1   3     6464.87     6839.85    267.49 o 
  -7   1   3   231950.23   207763.48   2387.79 o 
  -6   1   3    13241.87    16150.63    826.98 o 
  -5   1   3   104926.57    95539.88    992.60 o 
  -4   1   3    12795.93    12516.97    623.14 o 
  -3   1   3    33115.37    32756.10    433.82 o 
  -2   1   3   153523.75   145492.31   4218.37 o 
  -1   1   3    35513.34    34294.15    409.57 o 
   0   1   3    22085.40    22224.65    344.94 o 
   1   1   3    87782.34    81738.83    885.46 o 
   2   1   3     2876.55     3239.05    403.49 o 
   3   1   3      165.62      564.77    472.26 o 
   4   1   3    56307.09    51085.92   1218.79 o 
   5   1   3    13248.94    15260.09    519.13 o 
   6   1   3   115094.01   104220.61   4739.65 o 
   7   1   3    27789.04    26240.56    815.99 o 
   9   1   3     2443.75     2500.63    341.14 o 
  10   1   3    14867.48    13808.61    468.27 o 
  11   1   3    26361.84    27618.73    690.80 o 
  12   1   3     8117.99     8207.38    245.01 o 
  13   1   3     3790.46     3714.45    210.85 o 
  14   1   3    12567.64    13700.69   1453.98 o 
  15   1   3    13911.76    13894.60    686.19 o 
  16   1   3    33826.09    31095.62   2063.04 o 
  17   1   3      291.45      336.04    125.56 o 
  18   1   3    16711.94    17894.83    733.00 o 
 -18   2   3       66.52      325.90    519.88 o 
 -17   2   3        9.52      211.84    146.38 o 
 -16   2   3    10291.54    11898.97   2321.03 o 
 -15   2   3      316.11      683.04    888.73 o 
 -14   2   3      170.82      410.88    157.79 o 
 -13   2   3     2912.34     2979.65    333.39 o 
 -12   2   3     4735.18     4811.28    334.31 o 
 -11   2   3     4468.48     5205.14    317.48 o 
 -10   2   3      130.46      271.29    168.63 o 
  -9   2   3    13849.10    13531.98   1062.60 o 
  -8   2   3    27359.20    26131.96    807.39 o 
  -7   2   3      525.84      711.49    276.96 o 
  -6   2   3   148373.81   138210.58    790.64 o 
  -5   2   3     3034.59     3916.94    451.28 o 
  -4   2   3     1251.99     2600.81    596.04 o 
  -3   2   3    48814.13    47775.32    825.33 o 
  -2   2   3   151125.16   141334.13    895.49 o 
  -1   2   3    24318.89    25008.64   1164.80 o 
   0   2   3    62134.61    57917.40   1930.34 o 
   1   2   3     8073.96     8120.46    221.00 o 
   2   2   3    14235.98    13150.51    952.43 o 
   3   2   3   140155.31   133106.08    787.16 o 
   4   2   3     3149.77     3520.54    476.98 o 
   5   2   3     4253.24     4335.27    391.09 o 
   6   2   3     1558.32     1680.03    307.61 o 
   7   2   3    13628.39    15416.62    625.80 o 
   8   2   3     6899.46     7039.54    659.52 o 
   9   2   3    18807.78    17716.19   1152.92 o 
  10   2   3    51928.68    47533.10    435.91 o 
  11   2   3    17193.69    16076.63    891.19 o 
  12   2   3     8632.28     8483.84    287.62 o 
  13   2   3      551.76      623.76    175.77 o 
  14   2   3     4920.14     5331.01    309.29 o 
  15   2   3    54229.54    48040.44    222.53 o 
  16   2   3     1722.21     2068.54    396.69 o 
  17   2   3    32013.52    29942.19    431.10 o 
  18   2   3     2400.28     3565.88   1337.25 o 
 -18   3   3     2172.45     2854.29    394.39 o 
 -17   3   3     4976.37     4993.58    605.73 o 
 -16   3   3    17964.66    18985.42    488.47 o 
 -15   3   3     4229.27     4291.43    415.66 o 
 -14   3   3     2185.89     3367.54    646.86 o 
 -13   3   3     2075.22     2422.60    669.22 o 
 -12   3   3    17069.82    17705.58   1114.29 o 
 -11   3   3    29066.31    27245.20    668.79 o 
 -10   3   3     2796.22     3208.33    525.56 o 
  -9   3   3    30984.35    29055.78    173.41 o 
  -8   3   3    19204.41    17768.37    948.64 o 
  -7   3   3    60015.91    54303.52   1352.63 o 
  -6   3   3    10774.07    10497.90    497.53 o 
  -5   3   3    33256.68    33727.22    702.31 o 
  -4   3   3    26166.30    25280.52    498.32 o 
  -3   3   3    10993.80    12085.04    529.36 o 
  -2   3   3     3629.35     4000.76    262.72 o 
  -1   3   3   167058.80   152639.87   1935.99 o 
   0   3   3    23316.65    23309.56    399.66 o 
   1   3   3    75444.70    71436.53    829.59 o 
   2   3   3    40485.73    39311.05    363.14 o 
   3   3   3    31542.97    29474.34    544.44 o 
   4   3   3    29228.51    27888.09    915.38 o 
   5   3   3     2356.79     2735.30    173.56 o 
   6   3   3     1651.21     2293.77    244.42 o 
   7   3   3    13824.59    12464.52    264.64 o 
   8   3   3      138.97      183.36    196.14 o 
   9   3   3   224079.53   203297.77   2876.47 o 
  10   3   3    32959.71    33339.82    478.47 o 
  11   3   3    54974.70    49805.79    629.62 o 
  12   3   3     2501.84     3053.54    549.39 o 
  13   3   3      549.96      937.62    531.57 o 
  14   3   3     5129.92     5852.20    348.17 o 
  15   3   3    10353.33    10133.15    232.27 o 
  16   3   3     4419.13     5003.58    429.96 o 
  17   3   3     1160.98     1534.23    283.50 o 
  18   3   3      237.41      566.41    761.82 o 
 -18   4   3       12.18       85.00    483.14 o 
 -17   4   3     3750.30     3850.58    467.45 o 
 -16   4   3      295.88      292.55    141.60 o 
 -15   4   3     2680.13     2929.07    212.29 o 
 -14   4   3    27137.59    25022.32   1279.16 o 
 -13   4   3     8462.71     7736.52    578.22 o 
 -12   4   3     8472.97     8033.73    234.95 o 
 -11   4   3      195.12      480.20    237.03 o 
 -10   4   3     3619.25     3540.12    202.21 o 
  -9   4   3      380.16     1038.06    238.47 o 
  -8   4   3    80964.80    74443.57   1407.75 o 
  -7   4   3     7321.42     9272.42    540.82 o 
  -6   4   3    20295.26    22206.63    658.93 o 
  -5   4   3   259416.52   244906.67    952.72 o 
  -4   4   3      290.50      692.81    722.18 o 
  -3   4   3      608.06      810.17    814.40 o 
  -2   4   3     6871.82     6909.99    593.06 o 
  -1   4   3    24187.33    23789.55    774.70 o 
   0   4   3    48152.35    46625.30    849.67 o 
   1   4   3    44751.17    42972.93    637.16 o 
   2   4   3     2397.73     2401.30    745.71 o 
   3   4   3     2240.32     2427.26    584.47 o 
   4   4   3    62041.54    59901.91    696.24 o 
   5   4   3     5621.08     5301.17    332.23 o 
   6   4   3    13022.65    14715.72    550.25 o 
   7   4   3    78426.25    73387.34    591.47 o 
   8   4   3     8410.42     8415.56    279.08 o 
   9   4   3    33845.51    31345.32    666.70 o 
  10   4   3     6486.89     6432.24    245.52 o 
  11   4   3    12352.12    12918.59   1072.82 o 
  12   4   3    22145.37    20688.94    456.71 o 
  13   4   3     3870.23     3640.08    189.02 o 
  14   4   3      874.92     1179.37    316.88 o 
  15   4   3      897.47     1182.36    413.34 o 
  16   4   3     2185.96     2635.45    421.90 o 
  17   4   3      361.59      475.90    178.89 o 
  18   4   3    10127.41     9163.32    581.51 o 
 -17   5   3     1232.63     1252.32    141.19 o 
 -16   5   3       41.12      394.12    397.31 o 
 -15   5   3      215.31      363.67    254.46 o 
 -14   5   3     3178.37     3627.73    270.22 o 
 -13   5   3    10172.78    11498.79    475.75 o 
 -12   5   3    23078.64    22271.29   1499.48 o 
 -11   5   3      106.82      281.33    230.78 o 
 -10   5   3     4956.73     4959.99    204.80 o 
  -9   5   3     5660.03     5659.78    905.96 o 
  -8   5   3    37475.72    34808.01    486.86 o 
  -7   5   3     9551.38     9412.21    615.80 o 
  -6   5   3    16300.48    18608.92    607.93 o 
  -5   5   3     2117.40     3908.94    861.09 o 
  -4   5   3     1224.16     2219.62    508.39 o 
  -3   5   3    14322.73    14194.13    368.07 o 
  -2   5   3   110821.98    99060.70    673.93 o 
  -1   5   3     4567.86     4891.08    457.97 o 
   0   5   3    20001.32    19499.51    428.58 o 
   1   5   3    72536.38    69089.36    616.27 o 
   2   5   3    15553.90    13903.13    638.79 o 
   3   5   3    32459.29    31446.46    667.51 o 
   4   5   3    22675.54    21465.62    765.35 o 
   5   5   3   127639.05   129029.46   1151.53 o 
   6   5   3   185076.38   172466.92    728.54 o 
   7   5   3    81829.53    76773.99    383.20 o 
   8   5   3    30533.43    30220.45    883.16 o 
   9   5   3    45737.35    44347.22   1043.78 o 
  10   5   3    23731.69    23261.53    375.34 o 
  11   5   3    39255.41    35575.08    442.82 o 
  12   5   3     1139.63     1241.75    126.08 o 
  13   5   3     1598.75     2753.46    352.10 o 
  14   5   3      206.82      392.69    116.76 o 
  15   5   3       71.56      267.11    163.93 o 
  16   5   3     3499.22     3458.71    296.54 o 
  17   5   3    10279.71     9574.97    313.32 o 
  18   5   3     1476.74     1733.17    176.87 o 
 -17   6   3    11403.51    15480.16   1467.70 o 
 -16   6   3     3458.80     4102.33    274.69 o 
 -15   6   3     4993.34     5458.26    599.08 o 
 -14   6   3     6365.42     6329.59    836.17 o 
 -13   6   3     4661.01     4793.26    411.29 o 
 -12   6   3    75401.88    68610.41    726.93 o 
 -11   6   3     4414.79     4552.34    383.61 o 
 -10   6   3    97588.26    89467.52   1474.82 o 
  -9   6   3     3947.06     4312.91    529.98 o 
  -8   6   3    75832.80    68874.92    462.54 o 
  -7   6   3     8842.29     8371.34    177.89 o 
  -6   6   3    10379.57    12383.03    665.88 o 
  -5   6   3       12.99      192.01    153.90 o 
  -4   6   3    28653.79    26536.43    416.77 o 
  -3   6   3   175771.28   167505.16   2367.48 o 
  -2   6   3     7097.96     7230.97    213.87 o 
  -1   6   3       60.53      379.66    528.39 o 
   0   6   3    15796.20    15274.11    197.58 o 
   1   6   3    42760.69    41771.11    567.62 o 
   2   6   3     3557.77     3665.44    168.97 o 
   3   6   3      317.49      406.77    364.69 o 
   4   6   3    10750.34    12373.29    600.23 o 
   5   6   3    79422.12    72969.91    644.99 o 
   6   6   3     1486.15     1546.44    151.62 o 
   7   6   3     6955.18     7316.33    332.94 o 
   8   6   3    52590.27    49606.16    596.16 o 
   9   6   3    96206.24    86508.54    277.19 o 
  10   6   3     2493.30     2419.91    146.14 o 
  11   6   3    28440.06    25882.09   1098.58 o 
  12   6   3     1153.19     2524.17    587.04 o 
  13   6   3      286.59      592.97    494.25 o 
  14   6   3      611.06      822.34    179.56 o 
  15   6   3        7.90      449.83    440.31 o 
  16   6   3       33.55      131.74    125.71 o 
  17   6   3     8208.09     8079.07    278.60 o 
  18   6   3     2492.50     2686.57    325.46 o 
 -17   7   3      348.69      857.88   1189.47 o 
 -16   7   3      109.31      542.83    638.50 o 
 -15   7   3      193.75      400.60    877.04 o 
 -14   7   3     1042.09     1253.29    406.12 o 
 -13   7   3     3238.87     4132.59    794.92 o 
 -12   7   3     1244.46     1978.72    419.76 o 
 -11   7   3     3196.85     3198.17    469.58 o 
 -10   7   3     4310.49     5513.31   1092.09 o 
  -9   7   3    44123.83    40354.79   1205.57 o 
  -8   7   3    10906.72    10398.86    435.82 o 
  -7   7   3    29281.27    27986.97    452.80 o 
  -6   7   3    23772.57    26532.07    657.38 o 
  -5   7   3     5129.96     4938.36    156.52 o 
  -4   7   3       29.17      250.10    238.82 o 
  -3   7   3      895.32     1931.98    295.37 o 
  -2   7   3        2.21      203.21    272.28 o 
  -1   7   3     1053.26     1540.77    637.26 o 
   0   7   3    82946.64    74469.05    826.51 o 
   1   7   3    10169.55     9825.69    376.65 o 
   2   7   3     7078.80     7918.81    484.95 o 
   3   7   3   455624.91   418610.19   2322.84 o 
   4   7   3    61063.25    55493.77   1462.26 o 
   5   7   3    15263.06    17312.61    518.23 o 
   6   7   3       17.21       98.25    264.17 o 
   7   7   3     5956.75     5530.27    465.73 o 
   9   7   3    33821.37    35895.15    659.11 o 
  10   7   3    50781.39    47093.18    377.49 o 
  11   7   3    11780.24    12035.19    408.77 o 
  12   7   3     2491.87     3020.11    350.71 o 
  13   7   3     6090.65     5738.62    340.55 o 
  14   7   3     3171.25     3579.71    455.01 o 
  15   7   3     3809.99     3697.32    237.40 o 
  16   7   3    10017.88     9367.00    123.75 o 
  17   7   3     3958.64     4405.67    308.82 o 
 -16   8   3      969.84     1672.23   1054.37 o 
 -15   8   3     3943.65     4228.31    762.96 o 
 -14   8   3     8196.64     7575.06    609.64 o 
 -13   8   3    12684.20    13370.15   1035.66 o 
 -12   8   3      271.14     1361.20    462.63 o 
 -11   8   3    10492.42     9896.86    300.78 o 
 -10   8   3     2484.55     2425.96    637.68 o 
  -9   8   3     4328.19     5185.95   1118.46 o 
  -8   8   3    10019.61    13196.33   1086.02 o 
  -7   8   3    13696.95    13958.00    336.44 o 
  -6   8   3     8665.31     9646.24    834.65 o 
  -5   8   3    22956.62    25513.20    837.53 o 
  -4   8   3    51249.32    47318.43    182.34 o 
  -3   8   3    48649.37    43672.50   2181.16 o 
  -2   8   3    27241.62    25135.64    642.28 o 
  -1   8   3     4221.16     5794.66    729.70 o 
   0   8   3    73926.43    68326.25    270.06 o 
   1   8   3    16008.93    15728.96   1496.44 o 
   2   8   3    65359.89    60223.55    927.52 o 
   3   8   3    94062.33    85101.93    606.06 o 
   4   8   3    51346.09    50385.70    610.53 o 
   5   8   3     6569.86     6249.49    290.30 o 
   6   8   3     3810.98     3597.13    154.09 o 
   7   8   3    17137.25    17117.65   1125.31 o 
   8   8   3      538.94      773.84    377.04 o 
   9   8   3     3054.85     4505.83    636.37 o 
  10   8   3    34391.00    34956.09    560.46 o 
  11   8   3    15663.96    14726.91   1528.70 o 
  12   8   3      869.04     1512.24    231.36 o 
  13   8   3     3538.72     3245.77    447.78 o 
  14   8   3    13889.21    15787.88    617.11 o 
  15   8   3      653.98      733.47    170.06 o 
  16   8   3      717.51     1044.30    159.68 o 
  17   8   3     1164.85     1055.59    245.05 o 
 -16   9   3    15884.52    14240.16    399.11 o 
 -15   9   3     1511.97     1555.21    503.83 o 
 -14   9   3     8185.95     7652.58    542.33 o 
 -13   9   3      163.02      286.60    390.49 o 
 -12   9   3    26030.18    25016.55   1171.19 o 
 -11   9   3    16731.04    16019.06   2092.30 o 
 -10   9   3    13665.48    15476.29    716.67 o 
  -9   9   3    23893.16    22632.32    630.97 o 
  -8   9   3     5113.32     5536.76    531.34 o 
  -7   9   3     2564.31     2821.79    522.21 o 
  -6   9   3      242.01      361.82    140.60 o 
  -5   9   3    26955.15    25981.54    958.98 o 
  -4   9   3     1400.63     2274.33    310.75 o 
  -3   9   3    45363.34    42010.14    383.80 o 
  -2   9   3    81433.93    74403.44    345.68 o 
  -1   9   3     6145.72     6046.20    385.88 o 
   0   9   3   126794.90   120234.50    746.11 o 
   1   9   3    20093.44    20966.71   1013.81 o 
   2   9   3    15400.03    14680.18    457.54 o 
   3   9   3       57.20       99.69    122.55 o 
   4   9   3    17363.93    17255.47    331.15 o 
   5   9   3   152179.84   140261.45   2715.96 o 
   6   9   3     5246.12     4883.39    251.62 o 
   7   9   3      754.67     1323.47    406.71 o 
   8   9   3     3478.51     3742.84    190.37 o 
   9   9   3     1883.83     2397.35    696.87 o 
  10   9   3        4.95      372.26    276.04 o 
  11   9   3    22282.35    20518.90    230.28 o 
  12   9   3     1367.24     2050.92    226.31 o 
  13   9   3       28.01      111.02     83.58 o 
  14   9   3     2701.50     2884.34    174.86 o 
  15   9   3     2183.57     2124.71    129.66 o 
  16   9   3    13231.23    13051.78    422.24 o 
  17   9   3      770.28     1286.64    160.26 o 
 -16  10   3     2887.65     3556.25    821.30 o 
 -15  10   3      827.74     1422.86    546.60 o 
 -14  10   3     8002.12     8196.26    767.27 o 
 -13  10   3     2445.43     2724.75    646.11 o 
 -12  10   3     6386.54     6510.28    970.95 o 
 -11  10   3    14903.93    15522.23    559.79 o 
 -10  10   3    38158.49    36927.25   1585.77 o 
  -9  10   3    38412.70    34919.14   1285.01 o 
  -8  10   3    14884.79    15101.91    342.82 o 
  -7  10   3     4907.37     4792.06    129.14 o 
  -6  10   3    68329.16    61700.72    403.05 o 
  -5  10   3    34207.72    32775.41    280.65 o 
  -4  10   3    20546.97    21372.36    491.84 o 
  -3  10   3    52024.52    47842.12   1568.20 o 
  -2  10   3     9516.58     9005.30    317.83 o 
  -1  10   3    95283.48    90107.56    702.03 o 
   0  10   3      676.95     1142.70    207.57 o 
   1  10   3    18501.52    19850.90    656.31 o 
   2  10   3    75447.54    69574.62   1083.75 o 
   3  10   3     2912.22     2946.22    578.00 o 
   4  10   3    32154.68    32484.19    436.05 o 
   5  10   3      289.48      240.86     34.45 o 
   6  10   3     5271.23     5765.05    348.47 o 
   7  10   3      163.71      513.05    262.10 o 
   8  10   3      225.15      438.55    192.18 o 
   9  10   3     4669.32     4943.81    394.12 o 
  10  10   3      470.43     1696.44    484.02 o 
  11  10   3    17618.30    17689.01    703.11 o 
  12  10   3      712.78     1353.08    165.97 o 
  13  10   3     4795.60     5261.49    337.59 o 
  14  10   3     2683.01     2646.49    124.20 o 
  15  10   3     1886.34     2707.78    874.09 o 
  16  10   3     3360.94     3213.11     71.35 o 
 -15  11   3    44258.88    42005.97    619.09 o 
 -14  11   3     7790.42     7389.61    364.20 o 
 -13  11   3      102.66      155.60     29.27 o 
 -12  11   3     1203.69     1551.52    642.50 o 
 -11  11   3      304.91      904.55   1397.38 o 
 -10  11   3    59255.52    56785.09    898.79 o 
  -9  11   3    11371.23    14177.62    876.28 o 
  -8  11   3        5.05       74.10    152.63 o 
  -7  11   3     4794.78     4890.29    514.18 o 
  -6  11   3    14021.16    16730.75    749.95 o 
  -5  11   3    17738.58    19476.37    468.19 o 
  -4  11   3    13850.17    15017.93   1561.02 o 
  -3  11   3     3428.44     3690.70    375.36 o 
  -2  11   3    10301.74     9243.82    437.67 o 
  -1  11   3    14375.23    15376.99    710.28 o 
   0  11   3     2053.37     1821.48    143.43 o 
   1  11   3    37918.75    34425.09   1304.16 o 
   2  11   3    29957.31    28328.00   1499.16 o 
   3  11   3    18554.76    17877.63   1604.20 o 
   4  11   3    16128.15    15894.79    631.83 o 
   5  11   3    20842.29    19530.38    405.32 o 
   6  11   3    26741.13    26242.96    892.89 o 
   7  11   3    13016.98    12598.83    981.99 o 
   8  11   3     2144.91     2981.00    393.09 o 
   9  11   3      112.55      171.78    151.34 o 
  10  11   3     9771.63     9740.79    631.03 o 
  11  11   3       98.21      279.25    472.17 o 
  12  11   3     7607.79     7621.58    294.88 o 
  13  11   3    14184.72    17886.72    642.62 o 
  14  11   3     1120.20     2031.64    399.71 o 
  15  11   3       64.60      574.47    509.97 o 
  16  11   3     3355.79     3074.67    254.82 o 
 -14  12   3     2127.00     2118.79   1457.11 o 
 -13  12   3      238.61      506.35    105.96 o 
 -12  12   3     5621.71     5478.49    395.77 o 
 -11  12   3     7233.76     6965.21    329.83 o 
 -10  12   3    18746.45    19341.29    221.16 o 
  -9  12   3     3541.89     4230.41   1079.03 o 
  -8  12   3     3609.45     4728.48    783.37 o 
  -7  12   3    14019.63    14771.59    814.35 o 
  -6  12   3       85.20      595.53    616.93 o 
  -5  12   3      360.08      652.86    471.80 o 
  -4  12   3    17092.51    19634.73    599.31 o 
  -3  12   3    19191.23    19290.31    548.65 o 
  -2  12   3     6094.36     5927.51    293.47 o 
  -1  12   3    19856.49    19355.04    663.06 o 
   0  12   3      126.63      184.28    132.93 o 
   1  12   3     2063.04     2089.22    337.27 o 
   2  12   3     2720.94     3000.23    401.43 o 
   3  12   3      193.73      650.69    474.59 o 
   4  12   3    12843.48    14193.16    562.94 o 
   5  12   3    33041.66    30931.34    404.02 o 
   6  12   3      524.17     1917.06    389.56 o 
   7  12   3      923.52      885.59    164.40 o 
   8  12   3      253.60      345.58     95.03 o 
   9  12   3     3588.41     3314.39    361.02 o 
  10  12   3    24760.38    27895.53    666.68 o 
  11  12   3      600.81      615.64    300.50 o 
  12  12   3     3667.41     3454.84    194.61 o 
  13  12   3    10797.97     9399.38   1878.16 o 
  14  12   3     1587.52     1577.75    191.60 o 
  15  12   3      674.23      892.25    260.53 o 
 -14  13   3    14418.19    13147.50   1420.53 o 
 -13  13   3     5286.16     5304.40    720.09 o 
 -12  13   3     1931.72     2726.70    939.22 o 
 -11  13   3    24684.37    24615.16   1007.78 o 
 -10  13   3     2434.19     2799.01    639.72 o 
  -9  13   3    26110.21    25701.54   2054.03 o 
  -8  13   3    10759.23    15533.54   2015.31 o 
  -7  13   3    16511.67    17070.14    546.27 o 
  -6  13   3     1439.22     2254.01    612.54 o 
  -5  13   3     4945.46     5308.20    430.92 o 
  -4  13   3    27800.25    26217.97    389.91 o 
  -3  13   3    10447.25    10542.00    763.85 o 
  -2  13   3    37245.93    32977.43   1652.26 o 
  -1  13   3     3024.03     3132.71    198.24 o 
   0  13   3     2390.53     3227.33    415.03 o 
   1  13   3    45991.15    44296.09    454.32 o 
   2  13   3     7307.46     7765.82    580.95 o 
   3  13   3     1302.70     2384.44    738.18 o 
   4  13   3    29988.72    29928.90    441.74 o 
   5  13   3      460.01     1695.70    715.29 o 
   6  13   3     4832.02     5208.00    385.53 o 
   7  13   3    32677.88    31096.23    844.83 o 
   8  13   3    23951.63    23969.49    680.20 o 
   9  13   3     2928.59     3204.26    419.39 o 
  10  13   3     8301.27     8437.40    587.16 o 
  11  13   3       76.83      122.03     98.01 o 
  12  13   3      606.16     1017.46    422.37 o 
  13  13   3      960.18     1547.29    330.91 o 
  14  13   3     8757.97     8071.83    232.12 o 
  15  13   3    12667.46    11855.54   2165.11 o 
 -13  14   3     2481.15     3826.81   1212.27 o 
 -12  14   3    24421.79    26011.52   1050.88 o 
 -11  14   3       11.61       83.51   1072.34 o 
 -10  14   3     2309.48     3004.95    894.19 o 
  -9  14   3    26042.81    26946.41    675.37 o 
  -8  14   3     4713.01     5176.96    790.17 o 
  -7  14   3    20365.22    21020.15    868.08 o 
  -6  14   3    17971.49    17232.06   2082.39 o 
  -5  14   3     2561.94     2409.72     65.74 o 
  -4  14   3       63.48      355.85    362.80 o 
  -3  14   3     1893.79     1847.65    237.50 o 
  -2  14   3    53187.76    48658.93    379.59 o 
  -1  14   3      506.81      549.13    180.22 o 
   0  14   3     5786.47     6273.11    708.71 o 
   1  14   3      634.67     1535.91    600.76 o 
   2  14   3        8.95      149.57    667.02 o 
   3  14   3     3749.86     3693.38    319.72 o 
   4  14   3    77276.77    72146.59    593.90 o 
   5  14   3     2828.37     3172.68    329.45 o 
   6  14   3    11420.94    12603.12    427.69 o 
   7  14   3    10510.82    11974.37   1088.66 o 
   8  14   3      403.71      515.31    194.69 o 
   9  14   3     1464.59     2274.22    431.53 o 
  10  14   3      561.63      700.66    115.04 o 
  11  14   3    11953.20    13365.81    546.48 o 
  12  14   3    22286.07    22402.88    619.23 o 
  13  14   3     7319.99     7942.67    778.36 o 
  14  14   3      162.96      665.64    230.28 o 
 -12  15   3    11546.95    11381.35    688.88 o 
 -11  15   3    11142.35    15337.23   1458.80 o 
 -10  15   3     2352.85     2743.74    809.27 o 
  -9  15   3      197.53      407.72    225.03 o 
  -8  15   3    10460.48    10325.67    396.47 o 
  -7  15   3     3862.30     3755.86   1226.37 o 
  -6  15   3      168.63      211.62     29.72 o 
  -5  15   3    43779.20    40385.77   1681.67 o 
  -4  15   3     7818.23     7729.55    422.51 o 
  -3  15   3      551.45      916.34    348.71 o 
  -2  15   3       46.66      538.06    317.01 o 
  -1  15   3    15480.51    14782.07    420.34 o 
   0  15   3        4.70      352.45    565.98 o 
   1  15   3     3288.00     3450.32    348.75 o 
   2  15   3    11501.87    12593.82   1026.69 o 
   3  15   3      209.92      519.80    206.53 o 
   4  15   3    18109.91    18606.44    285.58 o 
   5  15   3     3812.99     3829.37    254.24 o 
   6  15   3      384.44      409.67    276.97 o 
   7  15   3    14383.21    14905.27    381.66 o 
   8  15   3      804.11      926.22    376.91 o 
   9  15   3    18493.09    19614.05    843.69 o 
  10  15   3    12413.02    12890.22    883.24 o 
  11  15   3     2446.55     3477.25    499.23 o 
  12  15   3     8607.93     8366.89    451.03 o 
  13  15   3       53.14      185.59    429.31 o 
 -11  16   3     3649.69     4710.19   1102.93 o 
 -10  16   3      180.71      425.27    465.76 o 
  -9  16   3      161.02      291.27    413.54 o 
  -8  16   3     4769.79     4642.83    198.64 o 
  -7  16   3     8462.69     9459.70   1652.41 o 
  -6  16   3     2337.41     2604.22    223.32 o 
  -5  16   3    21709.88    21480.48    737.52 o 
  -4  16   3       45.85      544.03   1133.67 o 
  -3  16   3    10176.27    11357.08    799.61 o 
  -2  16   3     3959.87     4201.47    214.90 o 
  -1  16   3    30640.28    32262.33    557.16 o 
   0  16   3    33997.87    33480.69    980.84 o 
   1  16   3       29.28      381.93    779.96 o 
   2  16   3     1448.47     1490.61    598.19 o 
   3  16   3     1778.92     2568.80    467.78 o 
   4  16   3      245.23      286.53    110.17 o 
   5  16   3     9969.85     9557.05    751.90 o 
   6  16   3    30486.79    28395.52    388.04 o 
   7  16   3      880.23     1069.23    129.46 o 
   8  16   3    14464.24    16490.50   1053.66 o 
   9  16   3     4537.18     5374.69    969.99 o 
  10  16   3     1062.27     1052.63    196.02 o 
  11  16   3     1729.10     2062.30    263.43 o 
  12  16   3     5554.42     5973.62    578.08 o 
  13  16   3     5502.07     6266.17    609.86 o 
 -10  17   3    10193.09     9990.62    313.82 o 
  -9  17   3     2562.48     2404.32    178.30 o 
  -8  17   3     2599.85     3681.22   1188.65 o 
  -7  17   3     4809.41     5139.89   1072.58 o 
  -6  17   3      158.60      297.09    174.70 o 
  -5  17   3      641.67      636.68    164.79 o 
  -4  17   3      852.08     1963.66    706.86 o 
  -3  17   3    33441.18    30489.23    419.78 o 
  -2  17   3    34192.02    35457.08    711.99 o 
  -1  17   3      797.87     1352.82    760.45 o 
   0  17   3       84.57      372.44    426.48 o 
   1  17   3     1216.26     1229.64    142.45 o 
   2  17   3      571.09      925.67    514.38 o 
   3  17   3     7759.55     7357.72    399.87 o 
   4  17   3    26845.23    25458.19    993.05 o 
   5  17   3      375.10      852.04    697.15 o 
   6  17   3    10819.29    10471.14    255.48 o 
   7  17   3     9430.23     8471.32    546.96 o 
   8  17   3     3412.84     3340.45    375.11 o 
   9  17   3      127.60      367.64    309.98 o 
  10  17   3     3168.46     3686.71    471.39 o 
  11  17   3     6767.10     6180.81    318.75 o 
  12  17   3       12.31      445.38    657.27 o 
  -9  18   3    10156.81    10427.73   1137.32 o 
  -8  18   3     1695.50     1897.96    400.72 o 
  -7  18   3     6140.77     5894.43    521.84 o 
  -6  18   3     7395.21     8210.44   1020.01 o 
  -5  18   3    16493.33    19258.75   1024.79 o 
  -4  18   3     3335.22     3736.87    205.76 o 
  -3  18   3     7266.77     7782.37   1063.00 o 
  -2  18   3      760.25     2000.03    818.50 o 
  -1  18   3     7884.83     8010.46    346.38 o 
   0  18   3     1521.01     1670.61    228.05 o 
   1  18   3     5282.03     4970.28    414.23 o 
   2  18   3      722.85      977.45    306.58 o 
   3  18   3     1259.90     2918.63    861.26 o 
   4  18   3     2157.31     2733.58    321.80 o 
   5  18   3     5268.94     4886.96    252.03 o 
   6  18   3    12843.38    13401.44    729.47 o 
   7  18   3     7078.33     6667.90    270.69 o 
   8  18   3     4593.60     4494.71    272.98 o 
   9  18   3     7907.21     7364.69    714.08 o 
  10  18   3     2941.71     3905.85    541.05 o 
  -8  19   3       15.86      423.23   1092.30 o 
  -7  19   3     5685.98     5640.05    651.11 o 
  -6  19   3     1050.93     2463.42    853.73 o 
  -5  19   3     4694.39     5894.23   1078.59 o 
  -4  19   3     3719.17     4781.44   1124.34 o 
  -3  19   3      152.47      343.70    170.19 o 
  -2  19   3        8.12      210.88    189.49 o 
  -1  19   3    32057.98    30061.94    880.11 o 
   0  19   3     3605.87     3595.22    422.81 o 
   1  19   3    16026.92    16915.07    440.10 o 
   2  19   3       56.58      249.85    567.77 o 
   3  19   3    10409.85     9587.50    709.04 o 
   4  19   3     2964.12     2646.19    357.13 o 
   5  19   3    30771.76    31512.46    767.74 o 
   6  19   3    13013.90    16467.71    569.38 o 
   7  19   3    14411.01    14542.25    504.07 o 
   8  19   3    15512.36    14558.88    264.70 o 
   9  19   3      182.77      242.98    975.06 o 
  -6  20   3      426.18      671.77   1557.86 o 
  -5  20   3     4210.79     4190.90    169.29 o 
  -4  20   3     1459.68     2037.39    893.61 o 
  -3  20   3      792.65      998.85    550.20 o 
  -2  20   3      202.17      720.79   1008.65 o 
  -1  20   3     8506.20     8366.29    376.74 o 
   0  20   3      446.69      546.71    165.30 o 
   1  20   3      158.64      539.41    637.10 o 
   2  20   3     4872.85     5173.05    273.99 o 
   3  20   3      289.10      656.37    391.14 o 
   4  20   3     1510.89     2739.37    831.48 o 
   5  20   3      134.05      674.99    250.07 o 
   6  20   3     1744.97     2987.97    513.61 o 
   7  20   3      171.27      319.16    103.30 o 
  -3  21   3     7485.62     7322.82    245.84 o 
  -2  21   3    14207.06    18903.19   2001.80 o 
  -1  21   3       49.65      615.04   1965.78 o 
   0  21   3     1327.81     1594.88    138.36 o 
   1  21   3     3250.09     3550.87    229.60 o 
   2  21   3     4956.81     4627.68    382.02 o 
   3  21   3    13402.26    12442.15    530.19 o 
   4  21   3     7113.07     6835.64    244.11 o 
   5  21   3    12153.58    12861.41    604.68 o 
  -4 -21   4     1102.80     1460.24    628.87 o 
  -3 -21   4    11796.17    10845.49    534.89 o 
  -2 -21   4    13239.97    13058.70    901.70 o 
  -1 -21   4      576.42      683.55    240.91 o 
   0 -21   4     7796.95     7708.20    242.39 o 
   1 -21   4    10898.58    10810.62    350.73 o 
   2 -21   4      912.80     1765.97    487.52 o 
  -7 -20   4     1730.16     2200.24    830.99 o 
  -6 -20   4       11.19      251.07    440.13 o 
  -5 -20   4       11.17      157.30    127.07 o 
  -4 -20   4    14990.62    14997.25   1520.20 o 
  -3 -20   4     2901.45     2942.91    338.36 o 
  -2 -20   4     2909.09     3059.59    349.98 o 
  -1 -20   4     5989.89     6031.63    185.28 o 
   0 -20   4      748.18      756.01    295.15 o 
   1 -20   4     3777.46     4210.62    271.85 o 
   2 -20   4      955.00      982.75    155.36 o 
   3 -20   4     1211.85     2256.99    378.59 o 
   4 -20   4     5560.73     5086.54    392.50 o 
   5 -20   4     7937.41     7747.57    374.67 o 
  -9 -19   4      653.82      756.10     39.15 o 
  -8 -19   4     3506.10     4501.88   1147.59 o 
  -7 -19   4      826.65     1188.04    287.51 o 
  -6 -19   4     2501.86     3065.94    326.83 o 
  -5 -19   4      262.85      618.67    606.69 o 
  -4 -19   4    24134.99    23385.45    889.93 o 
  -3 -19   4      402.57      547.20    169.74 o 
  -2 -19   4     3899.92     3771.51    401.30 o 
  -1 -19   4     2220.79     2758.32    363.51 o 
   0 -19   4     5527.47     5548.07    300.62 o 
   1 -19   4       35.60      255.51    132.54 o 
   2 -19   4     1524.17     1638.27    467.53 o 
   3 -19   4    28878.04    29811.66    627.87 o 
   4 -19   4     2412.35     2889.59    360.84 o 
   5 -19   4     2817.28     2910.71    114.42 o 
   6 -19   4       16.52      329.79    276.01 o 
   7 -19   4      188.09      414.66    367.89 o 
 -10 -18   4     5754.11     6780.11   1032.81 o 
  -9 -18   4      294.02      450.34    118.12 o 
  -8 -18   4     4075.56     5390.50    822.34 o 
  -7 -18   4     6439.68     6489.11    302.98 o 
  -6 -18   4     6268.37     5795.34    516.72 o 
  -5 -18   4     6327.78     6949.66    486.64 o 
  -4 -18   4     2217.59     2270.59    209.39 o 
  -3 -18   4      132.21      496.48    285.00 o 
  -2 -18   4     1943.11     2504.35    310.10 o 
  -1 -18   4     6615.39     6176.28    452.17 o 
   0 -18   4      999.84     2307.20    742.95 o 
   1 -18   4    36304.93    35642.02    676.00 o 
   2 -18   4    13465.27    14662.53    437.11 o 
   3 -18   4     8915.62     8655.34    261.18 o 
   4 -18   4     4877.73     4605.52    436.21 o 
   5 -18   4     2930.62     3054.71    244.89 o 
   6 -18   4     4982.28     4773.91    532.01 o 
   7 -18   4     7322.80     7038.97    441.87 o 
   8 -18   4      397.94      945.90   1168.87 o 
   9 -18   4     5692.80     5546.54    377.14 o 
 -11 -17   4     4642.02     4271.27    594.46 o 
 -10 -17   4     4936.94     5607.35    444.10 o 
  -9 -17   4       46.51      159.91     57.84 o 
  -8 -17   4    42578.74    40527.79    760.43 o 
  -7 -17   4     1506.18     1708.32    190.26 o 
  -6 -17   4    13614.59    12283.73    620.87 o 
  -5 -17   4     2186.81     3028.78    535.83 o 
  -4 -17   4       31.35      463.88    771.85 o 
  -3 -17   4    11865.88    13469.38    744.62 o 
  -2 -17   4    10028.86    10490.95    719.53 o 
  -1 -17   4     7851.05     7531.53    292.96 o 
   0 -17   4     9795.60    11381.03    484.03 o 
   1 -17   4     2121.13     2510.11    298.30 o 
   2 -17   4     1426.53     2871.38    913.50 o 
   3 -17   4     3237.25     3846.02    300.55 o 
   4 -17   4      262.59      320.60    100.07 o 
   5 -17   4    30855.56    30027.98    343.76 o 
   6 -17   4      297.94      345.60    138.51 o 
   7 -17   4    37406.06    33688.97    262.31 o 
   8 -17   4    10734.96     9571.36    329.88 o 
   9 -17   4    19422.64    18511.08   1488.97 o 
  10 -17   4       32.28      316.37    589.17 o 
 -12 -16   4     6129.60     5744.77    277.25 o 
 -11 -16   4      324.58      451.00    194.97 o 
 -10 -16   4     6503.38     7296.51    490.46 o 
  -9 -16   4     7784.13     7240.35    340.77 o 
  -8 -16   4      730.54     1109.66    222.26 o 
  -7 -16   4      163.20      398.27    214.11 o 
  -6 -16   4     5259.12     5353.80    261.03 o 
  -5 -16   4     1288.52     2118.12    382.77 o 
  -4 -16   4     1977.41     2463.30    284.26 o 
  -3 -16   4      553.04     1023.99    417.92 o 
  -2 -16   4        8.41      187.35    251.45 o 
  -1 -16   4    28572.24    26927.89   1317.44 o 
   0 -16   4    14350.23    16327.22    424.26 o 
   1 -16   4     3698.44     3321.82    177.06 o 
   2 -16   4      296.01      778.27    569.13 o 
   3 -16   4    35892.98    34538.92    358.56 o 
   4 -16   4     1824.85     2936.91    534.60 o 
   5 -16   4    10133.29     9752.66    330.01 o 
   6 -16   4    15945.71    14595.76   1394.74 o 
   7 -16   4     3086.42     3865.35    410.35 o 
   8 -16   4      821.99     1120.50    516.99 o 
   9 -16   4     3779.31     3492.14    336.83 o 
  10 -16   4     3204.23     3276.67    605.58 o 
  11 -16   4     2593.94     3324.63    783.43 o 
 -13 -15   4      224.04      272.76    265.30 o 
 -12 -15   4     1386.13     1289.72     87.65 o 
 -11 -15   4      453.18      661.81    202.86 o 
 -10 -15   4     1511.60     2270.57    504.03 o 
  -9 -15   4     6955.01     7273.67    672.68 o 
  -8 -15   4    10453.89    10367.17    564.85 o 
  -7 -15   4     6653.89     6219.73    589.04 o 
  -6 -15   4     4399.26     4929.86    430.57 o 
  -5 -15   4       72.90      536.82    325.03 o 
  -4 -15   4      290.10      508.63    358.25 o 
  -3 -15   4    20690.79    20986.13    510.00 o 
  -2 -15   4    26887.51    27314.18    540.46 o 
  -1 -15   4     9832.51     9064.71    643.41 o 
   0 -15   4    71603.38    65388.64    442.01 o 
   1 -15   4       54.68      343.56    642.22 o 
   2 -15   4      702.05      743.06    318.32 o 
   3 -15   4     4634.02     5844.97    912.98 o 
   4 -15   4     5659.51     5944.00    294.48 o 
   5 -15   4       43.06      354.27    325.88 o 
   6 -15   4     4238.15     4454.92    806.16 o 
   7 -15   4      704.72     2042.76    443.71 o 
   8 -15   4     2161.08     2975.01    446.28 o 
   9 -15   4     4135.07     4721.35    304.36 o 
  10 -15   4      306.02      400.72    281.85 o 
  11 -15   4     7766.38     9136.42   1992.79 o 
  12 -15   4     1116.83     1864.92   2017.11 o 
 -14 -14   4     6732.06     6142.60    138.52 o 
 -13 -14   4        8.79      203.47    376.55 o 
 -12 -14   4      885.78     1066.13    190.80 o 
 -11 -14   4     4788.10     4442.29    144.62 o 
 -10 -14   4      274.88      638.17    447.86 o 
  -9 -14   4     4440.15     4664.35    344.21 o 
  -8 -14   4    25651.82    23981.31    890.39 o 
  -7 -14   4    14728.29    13667.42    616.95 o 
  -6 -14   4       74.83      328.31    313.51 o 
  -5 -14   4    43738.58    39991.00    867.32 o 
  -4 -14   4    55400.81    49721.43    656.20 o 
  -3 -14   4     3311.67     4128.72    818.60 o 
  -2 -14   4    55904.92    52523.96    740.37 o 
  -1 -14   4     3433.42     3428.13    116.47 o 
   0 -14   4      636.72     1026.58    414.18 o 
   1 -14   4     4248.62     4905.31    409.49 o 
   2 -14   4      465.16     1055.04    324.22 o 
   3 -14   4     3885.12     3503.48    149.99 o 
   4 -14   4      135.68      210.27     96.70 o 
   5 -14   4    36133.77    36026.71    607.33 o 
   6 -14   4      104.56      197.58    518.06 o 
   7 -14   4     2862.31     2487.21    475.57 o 
   8 -14   4     2653.92     2631.22    309.22 o 
   9 -14   4       14.15      396.32    521.47 o 
  10 -14   4     1817.69     2899.96    794.89 o 
  11 -14   4    11695.93    13968.85    682.52 o 
  12 -14   4     1791.41     2595.48    529.76 o 
  13 -14   4     4363.92     4488.97    959.03 o 
 -15 -13   4       37.48      105.87    223.12 o 
 -14 -13   4       34.64       92.74    228.72 o 
 -13 -13   4     6682.54     7303.50    623.04 o 
 -12 -13   4       17.11      195.94    127.35 o 
 -11 -13   4     3142.29     3900.95    406.74 o 
 -10 -13   4       42.84      397.84    959.79 o 
  -9 -13   4      101.87      275.75    391.38 o 
  -8 -13   4     1335.68     2299.96    420.63 o 
  -7 -13   4     6050.28     5879.70    260.53 o 
  -6 -13   4    74168.43    68966.00    588.58 o 
  -5 -13   4    27003.36    24669.98   1015.62 o 
  -4 -13   4    36531.75    34252.31    378.06 o 
  -3 -13   4    52930.48    48083.57    390.62 o 
  -2 -13   4    22630.72    21404.63   1359.84 o 
  -1 -13   4    10723.32     9682.15    139.67 o 
   0 -13   4     4332.76     5502.67    503.57 o 
   1 -13   4    12650.46    12372.04    894.97 o 
   2 -13   4    11029.33    11558.07    440.94 o 
   3 -13   4      336.45      704.85    356.96 o 
   4 -13   4     9612.86     8941.94    218.48 o 
   5 -13   4    18944.67    19237.58    464.44 o 
   6 -13   4    38263.37    34576.39    347.36 o 
   7 -13   4     1001.32     1521.34    265.77 o 
   8 -13   4     3386.45     3863.76    366.39 o 
   9 -13   4    13763.17    13643.58    536.09 o 
  10 -13   4     1922.50     2500.88    393.54 o 
  11 -13   4    19115.22    22785.05   1326.39 o 
  12 -13   4       94.76      458.77    534.09 o 
  13 -13   4    18076.87    18361.99   2012.61 o 
 -15 -12   4     3544.57     3808.51    275.09 o 
 -14 -12   4      793.82     1043.38    734.69 o 
 -13 -12   4     5338.93     4992.79    454.25 o 
 -12 -12   4     2537.71     3144.23    309.39 o 
 -11 -12   4       10.81      186.79    687.01 o 
 -10 -12   4     3592.78     3939.74    182.64 o 
  -9 -12   4      126.65      403.35    241.16 o 
  -8 -12   4     4956.92     5473.69    333.34 o 
  -7 -12   4     8192.06     7939.22    374.30 o 
  -6 -12   4    25768.19    23747.63    599.23 o 
  -5 -12   4       91.07      145.62    164.05 o 
  -4 -12   4    30840.77    29012.22    454.24 o 
  -3 -12   4     6141.37     6110.49    225.06 o 
  -2 -12   4    24781.41    22949.44    650.30 o 
  -1 -12   4     1411.71     1530.96    422.00 o 
   0 -12   4    58521.01    56094.54    456.21 o 
   1 -12   4    19811.69    20862.13    651.98 o 
   2 -12   4     8456.68     8389.24    365.03 o 
   3 -12   4     3149.86     3821.64    395.27 o 
   4 -12   4     9230.52     9383.87    325.82 o 
   5 -12   4    59842.41    58816.78    773.73 o 
   6 -12   4     8675.42     8433.65    262.40 o 
   7 -12   4     6872.41     6686.84    581.39 o 
   8 -12   4     3994.40     4895.84    716.40 o 
   9 -12   4      910.71     1328.14    470.02 o 
  10 -12   4     2746.09     3399.74    463.28 o 
  11 -12   4     6242.35     5753.55    339.74 o 
  12 -12   4     1612.47     3000.21    813.06 o 
  13 -12   4      222.53      431.81    664.95 o 
  14 -12   4     3642.82     4831.15   1420.08 o 
 -16 -11   4     6109.57     6499.39    556.80 o 
 -15 -11   4        1.01      248.57    193.75 o 
 -14 -11   4     2857.35     2655.59    141.10 o 
 -13 -11   4       17.02      444.93    341.74 o 
 -12 -11   4     4128.14     4572.15    361.37 o 
 -11 -11   4     1954.88     1862.66    437.06 o 
 -10 -11   4     7523.83     7550.68    306.96 o 
  -9 -11   4     4458.64     4210.07    202.53 o 
  -8 -11   4    54510.59    54434.27    711.91 o 
  -7 -11   4     7856.15     7750.46    291.43 o 
  -6 -11   4     2930.74     2894.64    382.40 o 
  -5 -11   4     6643.17     6285.41    182.24 o 
  -4 -11   4    10401.63    10346.49    409.45 o 
  -3 -11   4     2483.27     2458.36    266.01 o 
  -2 -11   4     6247.73     6069.62    388.27 o 
  -1 -11   4      643.31     1121.41    259.72 o 
   0 -11   4    21145.16    22415.02    489.65 o 
   1 -11   4     9889.11     9914.36    347.68 o 
   2 -11   4     3379.24     4070.51    321.62 o 
   3 -11   4     5169.99     4870.05    168.01 o 
   4 -11   4    11269.49    13936.85    757.62 o 
   5 -11   4      405.84      597.11    220.51 o 
   6 -11   4      808.68     1010.75    389.99 o 
   7 -11   4    66871.29    61264.14   1756.78 o 
   8 -11   4    30422.54    28782.74   1235.48 o 
   9 -11   4     7520.83     7242.00    324.99 o 
  10 -11   4    14510.84    14771.73   1036.94 o 
  11 -11   4     1086.79     1840.87    286.37 o 
  12 -11   4     2084.60     2337.83   1093.48 o 
  13 -11   4    12458.69    12760.62    731.03 o 
 -16 -10   4      612.80     1041.20    454.16 o 
 -15 -10   4     8343.79     7756.20    389.66 o 
 -14 -10   4     8177.79     7712.82    326.28 o 
 -13 -10   4     4694.23     4515.66    228.73 o 
 -12 -10   4     3934.55     3622.11    338.84 o 
 -11 -10   4     6995.63     6290.88    437.27 o 
 -10 -10   4    23232.46    22305.62    638.25 o 
  -9 -10   4    32652.04    32870.09    937.08 o 
  -8 -10   4    20725.29    19473.49    391.18 o 
  -7 -10   4    41631.34    41051.67    714.57 o 
  -6 -10   4      671.56      574.57    376.48 o 
  -5 -10   4     1382.29     2191.84    328.74 o 
  -4 -10   4     1288.78     1435.32    261.10 o 
  -3 -10   4    62032.71    57765.89    501.29 o 
  -2 -10   4     1042.39     1912.75    457.35 o 
  -1 -10   4    38191.75    36321.59   1197.94 o 
   0 -10   4     1868.26     2849.57    377.26 o 
   1 -10   4      871.44     1005.51    329.07 o 
   2 -10   4    50242.29    47349.47    525.45 o 
   3 -10   4    49996.09    45553.34    206.79 o 
   4 -10   4    38795.46    36655.23    623.31 o 
   5 -10   4      728.69     1268.98    241.79 o 
   6 -10   4     1259.98     2322.93    334.88 o 
   7 -10   4    29116.66    26727.33    532.19 o 
   8 -10   4    45039.46    44104.07   1070.76 o 
   9 -10   4     1136.81     1188.16    126.74 o 
  10 -10   4     9800.48     9966.37    356.39 o 
  11 -10   4        0.29      279.45    317.80 o 
  12 -10   4     3769.17     3583.67    449.41 o 
  13 -10   4      426.79     2178.85   1434.25 o 
  14 -10   4       25.34      398.02    796.94 o 
 -17  -9   4     2540.24     2585.32     58.53 o 
 -16  -9   4     2505.76     3216.21    617.85 o 
 -15  -9   4     8996.33     8263.11    330.79 o 
 -14  -9   4     8713.36     9461.36    587.48 o 
 -13  -9   4    16792.79    17774.77    560.12 o 
 -12  -9   4    41613.62    42284.32    526.82 o 
 -11  -9   4    28638.91    28478.43    541.82 o 
 -10  -9   4    35363.40    31502.78   1957.35 o 
  -9  -9   4    21653.89    20299.70    866.86 o 
  -8  -9   4     1816.64     2709.94   1071.93 o 
  -7  -9   4    28622.74    28761.35    512.52 o 
  -6  -9   4    22132.34    22380.69   1296.69 o 
  -5  -9   4    17734.74    17481.07    528.66 o 
  -4  -9   4    48269.21    47926.91    444.69 o 
  -3  -9   4     2398.12     2975.33    301.88 o 
  -2  -9   4    64777.81    60465.19    994.79 o 
  -1  -9   4    12143.52    11440.71    772.21 o 
   0  -9   4    12748.09    14305.45    473.46 o 
   1  -9   4    58811.07    54103.25    842.32 o 
   2  -9   4    17384.45    18837.03    442.06 o 
   3  -9   4      836.06     1173.38    436.19 o 
   4  -9   4    89299.51    84336.55    547.63 o 
   5  -9   4     6423.80     6723.59    416.08 o 
   6  -9   4     2464.91     2778.02    491.05 o 
   7  -9   4    55466.30    55262.59   1054.08 o 
   8  -9   4    30179.65    30717.68    485.22 o 
   9  -9   4     1396.13     1311.41    340.97 o 
  10  -9   4    15170.65    14304.76    570.73 o 
  11  -9   4     1236.18     1548.23    491.35 o 
  12  -9   4       13.87       96.87     62.66 o 
  13  -9   4        6.88       83.36    176.95 o 
  14  -9   4       39.89      281.27   1105.21 o 
 -17  -8   4     8263.08     8670.38    792.55 o 
 -16  -8   4       44.54      314.91    378.99 o 
 -15  -8   4      178.56      268.67    527.57 o 
 -14  -8   4     5198.99     4936.86    199.56 o 
 -13  -8   4    16117.12    17135.94    570.69 o 
 -12  -8   4    34402.49    31488.24    862.57 o 
 -11  -8   4     7772.72     8197.48    290.59 o 
 -10  -8   4     8641.60     8250.62    234.04 o 
  -9  -8   4     6063.92     5807.69    347.65 o 
  -8  -8   4    16104.10    14711.12    929.48 o 
  -7  -8   4     1343.32     1745.66    323.68 o 
  -6  -8   4     6219.57     5814.59    272.55 o 
  -5  -8   4    20364.23    20613.59    533.62 o 
  -4  -8   4    28029.01    25906.99    218.89 o 
  -3  -8   4     5705.00     6283.75    316.20 o 
  -2  -8   4    16960.08    18652.08    356.92 o 
  -1  -8   4    86314.06    78749.09    425.17 o 
   0  -8   4      506.55      668.44    241.34 o 
   1  -8   4     8786.47     8298.13    222.50 o 
   2  -8   4    18721.85    19117.61    573.94 o 
   3  -8   4     8468.99     8399.11    448.43 o 
   4  -8   4     9312.65     9075.06    397.57 o 
   5  -8   4    15100.30    15744.34    641.48 o 
   6  -8   4   110986.55   103293.44    673.54 o 
   7  -8   4      239.51      494.41    168.65 o 
   8  -8   4    28911.88    26526.47    474.92 o 
   9  -8   4    49203.57    46326.70    351.13 o 
  10  -8   4     9493.57     8570.64    359.65 o 
  11  -8   4     8155.65     8074.20    381.72 o 
  12  -8   4    52420.06    48577.39   1197.80 o 
  13  -8   4     5811.37     5699.43    197.17 o 
  14  -8   4     7098.36     6903.32    907.26 o 
  15  -8   4     9301.80     9127.42    574.52 o 
 -17  -7   4       44.10      215.71    204.02 o 
 -16  -7   4      224.75     1016.23    524.07 o 
 -15  -7   4     2386.34     2651.85    686.52 o 
 -14  -7   4     3492.42     3620.34    251.43 o 
 -13  -7   4     6536.99     6182.78    431.79 o 
 -12  -7   4    10602.58     9966.12    440.60 o 
 -11  -7   4     5719.89     5646.82    647.47 o 
 -10  -7   4    14897.37    14161.83    483.82 o 
  -9  -7   4    14849.79    14985.25    532.70 o 
  -8  -7   4       13.25      417.82    324.63 o 
  -7  -7   4    63850.77    59063.18    412.81 o 
  -6  -7   4    18655.17    19104.93   1337.05 o 
  -5  -7   4     1900.12     1975.99    323.19 o 
  -4  -7   4    47681.90    46743.96    494.81 o 
  -3  -7   4     1410.40     1817.10    421.15 o 
  -2  -7   4    33552.76    30740.79    411.89 o 
  -1  -7   4     3891.19     3860.68    353.91 o 
   0  -7   4     1111.31     1577.05    369.41 o 
   1  -7   4     8656.65     8580.12    312.49 o 
   2  -7   4     5306.63     6335.37    743.44 o 
   3  -7   4    13240.85    13279.93    310.56 o 
   4  -7   4    52731.54    48337.82    295.78 o 
   5  -7   4     2435.92     2466.28    346.83 o 
   6  -7   4     9390.89     9795.07    812.40 o 
   7  -7   4     3434.61     3796.23    281.89 o 
   8  -7   4     1796.30     2153.52    302.07 o 
   9  -7   4      928.56     1730.84    252.42 o 
  10  -7   4    44571.72    45478.59   1949.57 o 
  11  -7   4      902.24     1109.87    364.56 o 
  12  -7   4    14936.12    14986.03    262.94 o 
  13  -7   4     1368.74     1778.33    231.44 o 
  14  -7   4      670.19     1340.31    400.59 o 
  15  -7   4      445.39      774.43    747.41 o 
 -17  -6   4     1813.61     1985.69    596.75 o 
 -16  -6   4     1545.60     2346.96    305.23 o 
 -15  -6   4    12998.43    13487.79    472.00 o 
 -14  -6   4    21848.84    24537.76    867.71 o 
 -13  -6   4      785.86     1448.56    370.93 o 
 -12  -6   4     5826.82     4993.75    195.88 o 
 -11  -6   4      520.41      882.65     99.74 o 
 -10  -6   4     8021.09     7882.05    385.86 o 
  -9  -6   4    48335.86    45552.02   1069.64 o 
  -8  -6   4      999.29     1413.27    367.10 o 
  -7  -6   4     4223.86     3834.99    105.06 o 
  -6  -6   4    36462.72    34144.19    581.59 o 
  -5  -6   4    22558.22    21651.63   1236.52 o 
  -4  -6   4   130233.42   119622.28    984.80 o 
  -3  -6   4     2457.87     2691.32    204.98 o 
  -2  -6   4    44557.39    43394.18   1052.92 o 
  -1  -6   4    50421.32    46056.18   1021.95 o 
   0  -6   4    72262.13    66208.19    722.34 o 
   1  -6   4    54568.00    50256.31    758.23 o 
   2  -6   4    57494.55    52927.45    565.92 o 
   3  -6   4    43503.87    40405.70    365.49 o 
   4  -6   4    11176.39    15047.88    579.08 o 
   5  -6   4    21283.45    23231.79    897.18 o 
   6  -6   4    19223.58    19152.02    761.01 o 
   7  -6   4     8143.04     8361.56    406.68 o 
   8  -6   4    32631.63    34607.25    692.03 o 
   9  -6   4    14598.82    15479.35    495.78 o 
  10  -6   4    41464.54    38419.73    383.57 o 
  11  -6   4     1604.60     1772.50    286.45 o 
  12  -6   4       47.54      393.48    304.66 o 
  13  -6   4     6543.45     5928.74    219.13 o 
  14  -6   4     5733.83     6436.66    719.62 o 
  15  -6   4     8055.16     8073.21    590.06 o 
  16  -6   4      164.37      455.65    552.00 o 
 -18  -5   4      729.42     1259.79    959.03 o 
 -17  -5   4     4759.57     5755.44    946.89 o 
 -16  -5   4     2940.02     3329.03    582.28 o 
 -15  -5   4      108.75      672.68    604.97 o 
 -14  -5   4       83.11      635.86    358.21 o 
 -13  -5   4     1471.70     1546.68    148.06 o 
 -12  -5   4     3726.50     4661.32    676.60 o 
 -11  -5   4     5338.79     5118.97    416.58 o 
 -10  -5   4   138956.12   132102.66   1415.93 o 
  -9  -5   4     9065.94     9336.96    334.09 o 
  -8  -5   4    63027.09    58218.69    926.55 o 
  -7  -5   4      650.82      917.07    228.89 o 
  -6  -5   4    14301.22    13599.90   1104.81 o 
  -5  -5   4    38256.21    37065.31    637.72 o 
  -4  -5   4    24597.39    25954.41    396.83 o 
  -3  -5   4   100683.05    91951.20    908.17 o 
  -2  -5   4    13313.96    15073.24    834.35 o 
  -1  -5   4    17108.37    18780.99    369.09 o 
   0  -5   4     5133.23     5088.74    386.48 o 
   1  -5   4    64918.06    61284.14    366.95 o 
   2  -5   4    21127.46    20369.20    276.63 o 
   3  -5   4    10681.83    11157.23    904.79 o 
   4  -5   4    31783.43    29443.11    396.33 o 
   5  -5   4    21128.68    19643.75   1037.08 o 
   6  -5   4     5408.57     5672.21    318.60 o 
   7  -5   4      246.73      431.49    172.24 o 
   8  -5   4     5156.35     5893.39    475.05 o 
   9  -5   4     2968.44     2751.66    124.52 o 
  10  -5   4    12516.02    16784.69    836.91 o 
  11  -5   4     8241.09     8359.50    447.56 o 
  12  -5   4    81888.06    74758.93   1404.91 o 
  13  -5   4      674.08      785.42     87.56 o 
  14  -5   4      593.37      558.97    134.60 o 
  15  -5   4      379.56      377.70    133.84 o 
  16  -5   4     8136.22     8334.98   1620.89 o 
  17  -5   4     5652.10     5019.36    232.33 o 
 -18  -4   4     3823.39     3614.13    331.38 o 
 -17  -4   4      782.07      953.22    292.15 o 
 -16  -4   4       12.73      214.21    147.93 o 
 -15  -4   4      521.78      712.35    135.69 o 
 -14  -4   4     3683.01     4015.43    858.76 o 
 -13  -4   4       17.42      412.89    210.38 o 
 -12  -4   4    17358.73    17990.94   1331.85 o 
 -11  -4   4    11208.58    11038.00    514.03 o 
 -10  -4   4     5174.95     4980.15    100.70 o 
  -9  -4   4    12146.69    11199.52    387.10 o 
  -8  -4   4     6044.92     6217.21    294.31 o 
  -7  -4   4    11661.82    12447.15    837.31 o 
  -6  -4   4    19384.65    19307.62    416.47 o 
  -5  -4   4     5043.43     5252.21    197.74 o 
  -4  -4   4    18245.30    16392.00   1233.59 o 
  -3  -4   4     8700.34     7701.24    244.33 o 
  -2  -4   4    14273.38    14099.06   1459.16 o 
  -1  -4   4    18041.16    16723.76   1033.03 o 
   0  -4   4     1410.47     1807.42    323.47 o 
   1  -4   4    58620.70    57334.20    326.41 o 
   2  -4   4    24556.18    24249.64    282.44 o 
   3  -4   4   105135.95   102520.23   1684.13 o 
   4  -4   4    44517.06    39932.93    355.82 o 
   5  -4   4     3371.47     3938.08    327.83 o 
   6  -4   4    39509.50    37092.63    319.01 o 
   7  -4   4      629.36      650.21    228.26 o 
   8  -4   4    48789.23    44131.18    749.00 o 
   9  -4   4      923.31     2405.72    603.37 o 
  10  -4   4    12837.12    13928.41    356.19 o 
  11  -4   4    45774.88    42182.06   1354.65 o 
  12  -4   4     7598.20     7588.88    314.06 o 
  13  -4   4    63859.75    56556.86   1782.41 o 
  14  -4   4     5383.30     5556.71    519.61 o 
  15  -4   4    21911.40    20110.71   1381.28 o 
  16  -4   4    28121.70    30085.53   1386.76 o 
  17  -4   4      135.25      466.46    673.57 o 
  18  -4   4    13213.66    14296.25   2093.65 o 
 -18  -3   4    12441.93    12375.26    944.17 o 
 -17  -3   4     1394.45     1547.96    304.57 o 
 -16  -3   4     1294.25     2594.94    673.75 o 
 -15  -3   4    19358.34    17597.67    208.17 o 
 -14  -3   4    16764.86    16089.68   1324.09 o 
 -13  -3   4    19711.38    21512.27    735.61 o 
 -12  -3   4    21860.58    20881.44    911.34 o 
 -11  -3   4     4898.29     4782.82    206.76 o 
 -10  -3   4      836.89     1669.41    545.05 o 
  -9  -3   4     8957.43     8224.10    143.01 o 
  -8  -3   4    90439.23    83925.60    534.06 o 
  -7  -3   4     8697.64     8419.63    416.93 o 
  -6  -3   4    10450.86     9858.92    186.31 o 
  -5  -3   4    21590.28    21925.55    952.36 o 
  -4  -3   4     7858.00     8136.87    537.38 o 
  -3  -3   4    12904.77    13989.37    317.11 o 
  -2  -3   4   105396.77   101071.68   1765.28 o 
  -1  -3   4   145101.41   131494.78   3201.67 o 
   0  -3   4    60200.86    54748.47    696.73 o 
   1  -3   4   126267.29   123868.36    685.53 o 
   2  -3   4    11750.55    13790.37    701.65 o 
   3  -3   4      172.04      270.77     76.25 o 
   4  -3   4    27226.68    23744.71    233.82 o 
   5  -3   4     8089.56     8432.79    275.70 o 
   6  -3   4      338.66      437.15    119.19 o 
   7  -3   4     2474.23     3036.85    427.26 o 
   8  -3   4     3679.74     3506.15    461.09 o 
   9  -3   4       38.21      125.29    143.76 o 
  10  -3   4     3202.81     3246.54    385.10 o 
  11  -3   4    20514.30    19977.12    631.36 o 
  12  -3   4    28335.58    27457.79   1527.63 o 
  13  -3   4     5175.73     4513.17    193.24 o 
  14  -3   4    92793.52    84284.30   1902.65 o 
  15  -3   4     1710.82     2151.41    144.15 o 
  16  -3   4     2924.78     4371.90   1952.27 o 
  17  -3   4        5.67      545.70   1646.10 o 
  18  -3   4        9.36      190.90   1517.33 o 
 -18  -2   4    25515.05    24409.98   1118.96 o 
 -17  -2   4       64.82      132.51    266.28 o 
 -16  -2   4     6191.31     6619.94    383.62 o 
 -15  -2   4     1126.66     1046.44    171.41 o 
 -14  -2   4     5980.30     6130.27    687.72 o 
 -13  -2   4     9418.32    10142.09    226.23 o 
 -12  -2   4     2159.79     2230.53    221.80 o 
 -11  -2   4    16118.79    16277.40   1077.34 o 
 -10  -2   4    19807.57    18802.27    730.42 o 
  -9  -2   4     5998.41     5527.02    194.18 o 
  -8  -2   4    40913.71    41561.29    668.48 o 
  -7  -2   4   121886.38   111637.06   2555.33 o 
  -6  -2   4      710.61     1694.78    589.12 o 
  -5  -2   4    64151.54    60879.45    475.04 o 
  -4  -2   4    76845.43    73152.87    707.90 o 
  -3  -2   4    19517.30    18651.80    615.99 o 
  -2  -2   4     3776.08     4178.11    452.67 o 
  -1  -2   4     7356.32     7115.11    761.90 o 
   0  -2   4    13856.22    16413.51    760.30 o 
   1  -2   4    20639.43    21712.49    278.88 o 
   2  -2   4    66842.94    65627.09    448.82 o 
   3  -2   4    16528.49    18079.37    671.33 o 
   4  -2   4      607.48      797.58    378.81 o 
   5  -2   4     3034.26     3457.75    230.12 o 
   6  -2   4    53660.64    52831.50    479.02 o 
   7  -2   4     9322.82     8450.63    251.44 o 
   8  -2   4   100764.25    91889.91    811.36 o 
   9  -2   4    26145.37    24179.48    331.65 o 
  10  -2   4    21625.97    20650.03    706.30 o 
  11  -2   4       24.25      105.71    126.78 o 
  12  -2   4    79565.37    71604.68    373.60 o 
  13  -2   4     9159.01     8576.35    362.38 o 
  14  -2   4    12321.21    14436.23    424.30 o 
  15  -2   4      171.62      254.96    116.90 o 
  16  -2   4       46.41      178.63    217.32 o 
  17  -2   4     1099.32     2147.68   1015.76 o 
  18  -2   4     2843.81     3706.44   1803.69 o 
 -18  -1   4     4181.97     4072.64    241.78 o 
 -17  -1   4     1191.46     1995.44    415.38 o 
 -16  -1   4    24663.36    22536.17    431.83 o 
 -15  -1   4     4185.73     4250.03    539.13 o 
 -14  -1   4    16285.42    14848.08   1823.04 o 
 -13  -1   4     1630.64     2443.05    775.82 o 
 -12  -1   4    15954.35    14605.48   2394.29 o 
 -11  -1   4    89925.11    84268.30    688.28 o 
 -10  -1   4     3359.55     4214.08    375.87 o 
  -9  -1   4    53311.46    50177.27    823.89 o 
  -8  -1   4   107858.15   103105.69   1817.57 o 
  -7  -1   4    18094.35    18532.35    868.21 o 
  -6  -1   4    76637.74    69541.43    392.62 o 
  -5  -1   4    38394.66    37152.77    335.03 o 
  -4  -1   4     6237.10     5796.89    237.90 o 
  -3  -1   4   205832.75   191309.47   3400.47 o 
  -2  -1   4    63636.84    59808.41   1218.88 o 
  -1  -1   4   123317.90   115516.59   2634.59 o 
   0  -1   4    18638.90    18327.34    286.94 o 
   1  -1   4    13215.76    14495.04   2112.11 o 
   2  -1   4       65.05      405.09    253.93 o 
   3  -1   4    84132.92    76908.35    780.43 o 
   4  -1   4    20120.19    19158.72     94.29 o 
   5  -1   4     3960.36     3496.70    272.40 o 
   6  -1   4   132859.77   132700.58    880.68 o 
   7  -1   4    93121.77    84281.83   1460.33 o 
   8  -1   4    48749.96    46420.02    518.38 o 
   9  -1   4    14492.81    18907.16    670.29 o 
  10  -1   4    12145.95    14688.16    607.31 o 
  11  -1   4     4622.00     5524.14    636.37 o 
  12  -1   4     2328.03     2519.60    502.20 o 
  14  -1   4    22350.14    23270.76    668.43 o 
  15  -1   4      354.11      664.75    378.39 o 
  16  -1   4      160.22      670.46    332.64 o 
  17  -1   4      698.42      841.96    993.25 o 
  18  -1   4     1106.97     1268.80   1983.79 o 
 -18   0   4     3139.68     3043.13    161.64 o 
 -17   0   4    14126.27    16982.63    794.40 o 
 -16   0   4     5597.93     5028.17    100.94 o 
 -15   0   4    11405.74    15629.09    740.54 o 
 -14   0   4      978.80     1307.65    678.95 o 
 -13   0   4     8487.68     7882.11    652.01 o 
 -12   0   4     6710.34     6848.10    487.81 o 
 -11   0   4     1391.42     2893.20    708.72 o 
 -10   0   4    10606.01     9693.65    221.63 o 
  -9   0   4      810.56     1096.70    424.79 o 
  -8   0   4     1834.19     2537.07    212.25 o 
  -7   0   4    24066.30    25316.42    553.92 o 
  -6   0   4    19169.69    19585.89    705.08 o 
  -5   0   4   108637.12    98659.70    519.87 o 
  -4   0   4      922.24     1473.87    205.10 o 
  -3   0   4    34024.38    32524.18    955.16 o 
  -2   0   4    37735.21    37071.48    487.97 o 
  -1   0   4     2566.24     2489.52    207.24 o 
   0   0   4      250.86      357.53    695.70 o 
   1   0   4      998.34     1890.64    429.09 o 
   2   0   4    12917.76    12627.01    483.67 o 
   3   0   4   101674.91    92110.98    319.92 o 
   4   0   4      943.76     1866.67    268.34 o 
   5   0   4   110826.51    99463.41    673.88 o 
   6   0   4    10809.28    10463.87    779.52 o 
   7   0   4    24970.75    26505.16    702.13 o 
   8   0   4      337.54      506.72    169.05 o 
   9   0   4    11670.26    13124.33    441.24 o 
  10   0   4     5143.95     5139.90    514.85 o 
  11   0   4     1604.65     1762.34    332.08 o 
  12   0   4     9843.25     8903.99    311.87 o 
  13   0   4    12990.87    11963.75    440.41 o 
  14   0   4       96.67      168.79    124.33 o 
  15   0   4    10511.70    10606.32    492.13 o 
  16   0   4     4435.18     4902.13    370.98 o 
  17   0   4    16095.84    17793.90    845.60 o 
  18   0   4     8304.44     8907.69   2010.80 o 
 -18   1   4     1219.05     1990.75    443.45 o 
 -17   1   4     2640.94     2841.95    230.29 o 
 -16   1   4     3843.34     5179.82    862.48 o 
 -15   1   4      161.33      325.42    125.78 o 
 -14   1   4     9836.58     9190.46    451.87 o 
 -13   1   4    18137.45    20257.74    689.51 o 
 -12   1   4     8024.43     7735.49    334.14 o 
 -11   1   4     3997.28     3998.74    453.45 o 
 -10   1   4      442.82      960.29    411.49 o 
  -9   1   4    40985.15    38712.83    710.59 o 
  -8   1   4    20060.52    20109.97    595.28 o 
  -7   1   4    80286.78    74493.86    959.48 o 
  -6   1   4   147561.20   137670.05   2100.70 o 
  -5   1   4       29.35      165.13    304.32 o 
  -4   1   4    52256.41    49741.46    507.56 o 
  -3   1   4   108177.55    99036.92    991.82 o 
  -2   1   4      193.13      229.88    179.08 o 
  -1   1   4     6667.70     6966.33    901.00 o 
   0   1   4    27224.63    26206.39   1195.76 o 
   1   1   4   127072.80   122050.05    939.67 o 
   2   1   4    30867.80    30649.34    594.59 o 
   3   1   4   202882.67   197213.89    500.14 o 
   4   1   4    16631.56    17795.46    947.55 o 
   5   1   4    61859.61    58171.21   1070.10 o 
   6   1   4   126100.24   121569.78   2165.88 o 
   7   1   4     3347.61     3298.46    538.87 o 
   8   1   4    91199.49    82343.96    395.94 o 
   9   1   4    49385.65    47299.21    570.45 o 
  10   1   4     1076.96     2516.24    705.47 o 
  11   1   4   152045.94   143026.72   1473.68 o 
  12   1   4     8704.01     8514.02    544.77 o 
  13   1   4    13436.97    12829.87    449.34 o 
  14   1   4    19664.01    20356.62    622.68 o 
  15   1   4      176.79      341.25    131.41 o 
  16   1   4    18184.10    20408.17    535.05 o 
  17   1   4     3285.90     3818.63    504.72 o 
  18   1   4     1788.02     3607.38   2195.41 o 
 -18   2   4     3366.11     3961.78    882.76 o 
 -17   2   4     5128.21     4730.99    484.61 o 
 -16   2   4      816.00     1290.94    424.37 o 
 -15   2   4     9489.70     9194.55    422.45 o 
 -14   2   4      913.71     2161.58    714.30 o 
 -13   2   4     1006.95     2281.93    559.65 o 
 -12   2   4    32502.41    33064.49    710.21 o 
 -11   2   4       15.14      263.98    922.46 o 
 -10   2   4    48210.05    45587.45    865.76 o 
  -9   2   4    24401.88    22619.46    758.81 o 
  -8   2   4   129448.16   135301.63    864.18 o 
  -7   2   4     2748.02     3065.53    286.48 o 
  -6   2   4    18306.13    16677.90   2140.78 o 
  -5   2   4    20636.73    22129.60    489.85 o 
  -4   2   4      433.99      704.30    464.74 o 
  -3   2   4    33260.88    30490.31    417.17 o 
  -2   2   4    56049.70    53458.66    879.65 o 
  -1   2   4     5901.94     5386.25    467.72 o 
   0   2   4      262.37      499.47    272.00 o 
   1   2   4     8971.72     9548.71    633.46 o 
   2   2   4     2015.42     3240.51    676.62 o 
   3   2   4    13808.49    15892.66    579.97 o 
   4   2   4    98156.30    92570.60    789.20 o 
   5   2   4    25543.02    25088.80   1213.11 o 
   6   2   4      302.83      325.37     61.60 o 
   7   2   4   109842.20   102729.77    510.81 o 
   8   2   4    28666.04    26686.97    949.51 o 
   9   2   4     1098.97     2068.72    325.24 o 
  10   2   4     4720.11     5483.05   1192.49 o 
  12   2   4     1344.37     2159.83    207.72 o 
  13   2   4    13778.68    15718.19    552.13 o 
  14   2   4      465.92      584.86    122.41 o 
  15   2   4    14159.20    13380.01    290.09 o 
  16   2   4     2756.34     3022.72    295.34 o 
  17   2   4        5.20      135.09    638.53 o 
  18   2   4    16476.94    20028.80   1515.53 o 
 -18   3   4      422.27      879.35   1137.45 o 
 -17   3   4       23.41       45.19    226.47 o 
 -16   3   4     1307.72     2107.49    269.69 o 
 -15   3   4      688.18      785.27     29.95 o 
 -14   3   4   107820.26    96638.60    360.35 o 
 -13   3   4      677.73     1160.01    714.79 o 
 -12   3   4    81429.32    77276.49    976.82 o 
 -11   3   4    19772.46    18905.27    420.61 o 
 -10   3   4      215.71      679.71    631.76 o 
  -9   3   4     3960.11     3923.72    484.23 o 
  -8   3   4     1002.44     1843.83    945.49 o 
  -7   3   4      879.91     1187.67    470.96 o 
  -6   3   4     3610.96     4670.09    925.21 o 
  -5   3   4    45760.31    43520.53    789.02 o 
  -4   3   4    13990.52    15581.09    217.63 o 
  -3   3   4     7401.22     8086.62   1013.85 o 
  -2   3   4    24785.54    23495.80    655.31 o 
  -1   3   4    79660.18    73096.18    372.39 o 
   0   3   4    44177.37    43001.00    645.02 o 
   1   3   4   207451.89   196900.45   1379.10 o 
   2   3   4   147766.83   139436.36   2703.84 o 
   3   3   4     6393.49     6211.60    762.05 o 
   4   3   4     3618.81     4157.90    443.90 o 
   5   3   4    68327.09    64797.46    776.46 o 
   6   3   4      556.58      643.76    145.81 o 
   7   3   4    76777.74    71901.27    475.97 o 
   8   3   4    72780.59    65479.81    840.78 o 
   9   3   4    28694.32    27096.62    592.31 o 
  10   3   4     4630.32     4294.58    209.99 o 
  11   3   4     1177.11     1295.29    158.81 o 
  12   3   4     6980.80     7802.76   1294.72 o 
  13   3   4    22496.57    22272.73    598.95 o 
  14   3   4     1236.45     1631.94    293.51 o 
  15   3   4     6234.64     6543.17    392.98 o 
  16   3   4      742.47      739.01    381.65 o 
  17   3   4     4399.27     5308.84    692.58 o 
  18   3   4    21781.60    22731.19    885.19 o 
 -17   4   4       99.42      386.25    352.34 o 
 -16   4   4     9503.38     9457.47   2667.72 o 
 -15   4   4     8961.72     9560.07    762.10 o 
 -14   4   4      292.61      508.12    235.48 o 
 -13   4   4    36176.51    34041.25    387.98 o 
 -12   4   4     1244.21     2099.07    496.56 o 
 -10   4   4     7461.47     6717.89     92.30 o 
  -9   4   4     3817.16     5036.48    989.55 o 
  -8   4   4    64349.88    60042.35   1151.17 o 
  -7   4   4       95.01      346.01    223.52 o 
  -6   4   4    23686.89    21756.28    375.52 o 
  -5   4   4        4.49      103.72    120.46 o 
  -4   4   4    51405.41    47170.65    429.08 o 
  -3   4   4   105547.55    97541.72   1759.31 o 
  -2   4   4    14343.48    16920.14    723.13 o 
  -1   4   4    69968.20    64069.12   1539.35 o 
   0   4   4     3945.17     3916.29    904.92 o 
   1   4   4    19681.08    18873.67    662.92 o 
   2   4   4    33682.26    31260.86    859.92 o 
   3   4   4      923.81     2482.34    760.86 o 
   4   4   4     1392.32     1790.02    330.85 o 
   5   4   4     1156.37     1848.94    280.98 o 
   6   4   4     8164.91     8368.94    405.12 o 
   7   4   4     8336.49     8313.40    275.99 o 
   8   4   4      891.14      992.36    145.34 o 
   9   4   4     7130.35     6638.08    311.24 o 
  10   4   4    15586.25    16908.91    437.50 o 
  11   4   4     8027.84     7899.89    512.21 o 
  12   4   4    30851.40    30452.13    583.17 o 
  13   4   4     2621.20     3064.86    298.96 o 
  14   4   4    13041.46    12691.04   1272.65 o 
  15   4   4    12270.95    11990.15    691.20 o 
  16   4   4        6.55      246.41    212.00 o 
  17   4   4      279.20      876.46    264.93 o 
  18   4   4      194.77     1201.13    370.12 o 
 -17   5   4     2651.41     2571.69    270.60 o 
 -16   5   4    12787.95    12023.65    396.27 o 
 -15   5   4     3946.00     4290.41    506.53 o 
 -14   5   4      749.91      868.27    859.69 o 
 -13   5   4      694.97      903.77    582.17 o 
 -12   5   4    98998.67    94936.80   1225.05 o 
 -11   5   4    10771.84    10294.42    140.93 o 
 -10   5   4     7234.51     7869.95   1020.56 o 
  -9   5   4      366.74      891.01    384.54 o 
  -8   5   4     2513.44     3199.56    317.99 o 
  -7   5   4      160.70      232.05    390.16 o 
  -6   5   4     5493.22     5410.48    560.36 o 
  -5   5   4    11715.06    13516.58    871.44 o 
  -4   5   4    18276.40    18457.97    762.54 o 
  -3   5   4     7486.32     7083.42    233.56 o 
  -2   5   4    50622.56    47843.17    367.96 o 
  -1   5   4    27057.77    25766.04    706.23 o 
   0   5   4     4122.50     4630.36    332.01 o 
   1   5   4     4928.13     5054.75    202.63 o 
   2   5   4     4669.56     4783.07    333.87 o 
   3   5   4    93586.26    85848.97    701.84 o 
   4   5   4     7421.57     7884.35    798.34 o 
   5   5   4    34457.59    32531.36   1110.25 o 
   6   5   4    13246.69    14213.82   1153.61 o 
   7   5   4     7265.51     7025.48    241.13 o 
   8   5   4    93527.20    85680.77    372.92 o 
   9   5   4      214.14      610.55    802.02 o 
  10   5   4    78090.37    73641.70    711.56 o 
  11   5   4     2342.16     3132.66    793.15 o 
  12   5   4       39.45      252.25    361.39 o 
  13   5   4     4515.56     4822.08    326.63 o 
  14   5   4     5341.78     5169.36    383.47 o 
  15   5   4     1278.42     1392.97    159.60 o 
  16   5   4    11320.37    11815.41    651.38 o 
  17   5   4      862.72     1600.55    351.20 o 
  18   5   4      270.17      543.45   1173.57 o 
 -17   6   4     7685.60     7240.06    406.77 o 
 -16   6   4     4823.48     4547.11    763.55 o 
 -15   6   4     9970.79     9631.44    116.76 o 
 -14   6   4    12597.33    11964.91    659.78 o 
 -13   6   4     2043.98     2710.18    382.87 o 
 -12   6   4       10.39      106.84    244.28 o 
 -11   6   4     3894.36     3831.05    213.02 o 
 -10   6   4    51981.00    47085.32    884.81 o 
  -9   6   4    11793.54    13518.60   1243.48 o 
  -8   6   4    24939.77    24124.41    640.32 o 
  -7   6   4     6732.21     6921.78    518.52 o 
  -6   6   4     2487.86     2765.40    546.60 o 
  -5   6   4    17927.57    19741.79    471.29 o 
  -4   6   4      624.98      582.73    350.77 o 
  -3   6   4    12905.00    12435.46    212.48 o 
  -2   6   4    67419.74    61851.84   1044.48 o 
  -1   6   4    29992.46    30107.66    421.69 o 
   0   6   4   104625.23    99148.93    730.34 o 
   1   6   4    50622.99    46952.60    704.04 o 
   2   6   4    16354.67    15645.19    493.38 o 
   3   6   4     2488.71     2415.49    572.97 o 
   4   6   4   101671.31    95023.63    664.66 o 
   5   6   4    52081.24    49587.69    915.22 o 
   6   6   4    51697.97    48153.20    859.39 o 
   7   6   4    10236.44     9859.78    248.91 o 
   8   6   4     2750.08     3609.48    486.57 o 
   9   6   4    59782.81    57570.21    538.48 o 
  10   6   4      394.05      408.99    349.70 o 
  11   6   4    17024.56    15787.34   1436.24 o 
  12   6   4      208.87      568.57    750.44 o 
  13   6   4      724.55      722.54    227.27 o 
  14   6   4    10177.77    10696.78    952.24 o 
  15   6   4     8311.93     7752.48    200.15 o 
  16   6   4       14.07      366.25    279.10 o 
  17   6   4     1760.27     1914.47    259.69 o 
 -17   7   4     5824.28     5623.65    309.45 o 
 -16   7   4     1018.73     1247.88    231.85 o 
 -15   7   4     6921.71     6297.00    209.95 o 
 -14   7   4     2724.30     3755.89    633.09 o 
 -13   7   4      227.37      451.27    609.12 o 
 -12   7   4    24586.65    24970.46   1196.29 o 
 -11   7   4     2157.88     3182.11    615.73 o 
 -10   7   4    74192.44    66816.60    295.15 o 
  -9   7   4     2379.04     3202.78    426.12 o 
  -8   7   4      543.80     2172.46    831.22 o 
  -7   7   4     3561.02     3273.67    253.48 o 
  -6   7   4     5106.87     4784.62    538.14 o 
  -5   7   4      645.85     1939.71    577.50 o 
  -4   7   4    84267.48    80080.59    554.60 o 
  -3   7   4    17336.56    18085.58    343.61 o 
  -2   7   4       20.92      194.53    161.02 o 
  -1   7   4      145.33      433.32    308.55 o 
   0   7   4     4120.37     4986.29    482.92 o 
   1   7   4    28224.66    25747.58   1412.15 o 
   2   7   4    48270.39    47046.15    915.14 o 
   3   7   4       38.62      412.17    277.71 o 
   4   7   4    18958.08    18035.57   1643.71 o 
   5   7   4     4631.47     5785.75    545.59 o 
   6   7   4     6404.49     6483.90    348.49 o 
   7   7   4    54600.58    53477.50    482.39 o 
   8   7   4      774.66      969.41    297.82 o 
   9   7   4      553.76      668.04    150.05 o 
  10   7   4     4858.40     4728.45    433.80 o 
  11   7   4    33469.68    31265.70    424.79 o 
  12   7   4    15934.03    15059.82    741.94 o 
  13   7   4    23706.92    21710.78    565.56 o 
  14   7   4    30037.39    29002.81    668.53 o 
  15   7   4      814.90     1349.21    320.40 o 
  16   7   4     7653.15     7462.90    579.22 o 
  17   7   4     9090.20     8851.31    252.49 o 
 -16   8   4     8077.95     8413.85    590.39 o 
 -15   8   4      760.82     2547.84   1292.48 o 
 -14   8   4     1289.77     1652.74    701.41 o 
 -13   8   4     4174.62     4190.84    196.14 o 
 -12   8   4    20610.04    19224.32    367.33 o 
 -11   8   4     5636.66     5722.15    818.56 o 
 -10   8   4     6607.28     7221.78    417.48 o 
  -9   8   4    23849.32    22344.44   1107.62 o 
  -8   8   4    12555.52    15179.72    596.19 o 
  -7   8   4     1852.80     2151.18    868.07 o 
  -6   8   4    79081.22    73407.96    885.75 o 
  -5   8   4    15575.38    15709.48   1252.58 o 
  -4   8   4    16329.73    19658.21    729.78 o 
  -3   8   4    19279.45    18744.78    592.85 o 
  -2   8   4     2871.01     3250.00    276.23 o 
  -1   8   4      303.56      680.57    334.81 o 
   0   8   4      132.75      455.45    253.59 o 
   1   8   4    78304.73    73190.31    473.39 o 
   2   8   4    42575.50    40035.05    530.04 o 
   3   8   4       90.71      231.17     81.63 o 
   4   8   4       97.71      875.96    390.80 o 
   5   8   4     2412.35     2894.52    283.97 o 
   6   8   4    20670.39    20832.43   1178.81 o 
   7   8   4      938.90     1662.81    460.45 o 
   8   8   4    12573.24    13527.50    491.50 o 
   9   8   4     1765.85     2859.18    442.39 o 
  10   8   4     1722.21     1906.59    182.27 o 
  11   8   4      518.74      603.28    168.51 o 
  12   8   4    44619.13    39875.79    745.32 o 
  13   8   4    15881.22    15732.71    277.34 o 
  14   8   4      340.88      924.90    348.19 o 
  15   8   4     8572.05     9174.66    821.19 o 
  16   8   4        4.77       36.51    142.94 o 
  17   8   4     7911.60     7541.33    310.51 o 
 -16   9   4     7985.96     7972.96    382.83 o 
 -15   9   4     8524.39     9354.29   1320.47 o 
 -14   9   4      105.56      645.65   1222.30 o 
 -13   9   4     2850.52     2845.41   1012.74 o 
 -12   9   4     1524.61     2239.77    486.98 o 
 -11   9   4      510.92     1881.77   1011.22 o 
 -10   9   4    36401.77    34982.42    892.29 o 
  -9   9   4     1627.84     2002.00    403.54 o 
  -8   9   4    49113.02    44656.71    387.93 o 
  -7   9   4    39164.59    38389.55    619.54 o 
  -6   9   4    23403.43    20700.34    193.86 o 
  -5   9   4      247.54      654.87    439.22 o 
  -4   9   4    83021.78    77081.63    923.05 o 
  -3   9   4     7524.38     7123.27    465.50 o 
  -2   9   4    27671.91    27532.40    682.56 o 
  -1   9   4    41753.23    38310.78    443.91 o 
   0   9   4    28731.03    27588.35   1037.29 o 
   1   9   4    28752.11    27224.73   1396.47 o 
   2   9   4    23544.96    21625.89    337.01 o 
   3   9   4      361.74      436.90    167.35 o 
   4   9   4    32753.70    32401.31    414.80 o 
   5   9   4    50283.65    49598.47    642.65 o 
   6   9   4    28457.35    28828.43    630.53 o 
   7   9   4    22823.99    21308.43   1100.31 o 
   8   9   4    11219.07    10492.94    859.48 o 
   9   9   4    42809.80    38536.50   1171.78 o 
  10   9   4    55074.61    51077.93    614.39 o 
  11   9   4    14096.38    13143.05    535.33 o 
  12   9   4    24841.06    24109.11    361.61 o 
  13   9   4    12781.48    14189.95   1035.13 o 
  14   9   4     8633.60     8342.24    280.94 o 
  15   9   4    11278.63    11090.23    450.51 o 
  16   9   4     1758.72     1837.40    204.84 o 
  17   9   4      181.12      282.28    339.57 o 
 -15  10   4     1496.96     2726.50   1259.45 o 
 -14  10   4      131.36      165.00     47.67 o 
 -13  10   4     1201.53     1909.83   1101.46 o 
 -12  10   4     3339.04     3343.48    567.76 o 
 -11  10   4     8046.43     9010.76   1100.40 o 
 -10  10   4     7663.62     7945.14    969.67 o 
  -9  10   4     4111.74     4436.97    677.49 o 
  -8  10   4    30139.59    28307.55    510.65 o 
  -7  10   4    28432.78    26857.75   1103.56 o 
  -6  10   4      264.54      594.27    335.72 o 
  -5  10   4     7442.13     6880.61    401.10 o 
  -4  10   4    26972.37    26704.01   1539.48 o 
  -3  10   4    38551.15    39962.67    629.38 o 
  -2  10   4    17782.08    18709.52   1594.94 o 
  -1  10   4     1613.53     3141.62    620.28 o 
   0  10   4    10346.45    11268.98    885.84 o 
   1  10   4    68234.36    63597.02    853.08 o 
   2  10   4     3061.64     3449.10    265.78 o 
   3  10   4    68865.03    63083.66   1145.58 o 
   4  10   4      123.96      193.28    119.50 o 
   5  10   4     8497.41     8592.18    453.19 o 
   6  10   4     3220.52     3563.41    541.70 o 
   7  10   4    39806.64    36236.50    357.05 o 
   8  10   4    26150.06    27785.23    620.80 o 
   9  10   4    32458.52    30319.75   1047.16 o 
  10  10   4    23706.04    22549.23    884.74 o 
  11  10   4     4185.85     3943.82    399.29 o 
  12  10   4      865.06     1189.19    432.17 o 
  13  10   4     1714.69     1725.78    407.43 o 
  14  10   4      585.36      928.44    296.61 o 
  15  10   4     5146.66     4517.49    126.58 o 
  16  10   4     3923.62     3647.32    416.56 o 
 -15  11   4     4840.69     4878.07    344.91 o 
 -14  11   4     7352.48     7113.33    348.67 o 
 -13  11   4     8742.79     8779.10    763.74 o 
 -12  11   4       44.59      265.22    972.20 o 
 -11  11   4      403.57     1099.56    488.07 o 
 -10  11   4    21815.81    21181.59    460.90 o 
  -9  11   4    14086.71    13844.04    701.03 o 
  -8  11   4    11898.59    12479.48    792.43 o 
  -7  11   4    71310.27    66077.90    808.19 o 
  -6  11   4      940.95     1582.54    405.67 o 
  -5  11   4      500.89      583.34    223.62 o 
  -4  11   4     2114.77     2031.88    172.50 o 
  -3  11   4    28743.57    27084.83    298.85 o 
  -2  11   4    12709.05    12439.50    452.39 o 
  -1  11   4    13154.97    13531.29    737.55 o 
   0  11   4    10627.81    12874.66    702.99 o 
   1  11   4     1187.79     1354.81    524.85 o 
   2  11   4     6329.19     7151.65    575.59 o 
   3  11   4     1536.52     1632.25    303.21 o 
   4  11   4    44899.08    41934.20    341.37 o 
   5  11   4     4406.68     4625.23    204.50 o 
   6  11   4     1089.83     1291.50    437.31 o 
   7  11   4      416.43      785.85    440.01 o 
   8  11   4    31396.70    31816.16    732.21 o 
   9  11   4       50.45     1525.49    648.88 o 
  10  11   4       96.09      415.80    701.07 o 
  11  11   4      558.71      688.43    267.26 o 
  12  11   4     1228.48     2446.04    366.55 o 
  13  11   4      186.74      489.14    238.66 o 
  14  11   4       77.92      225.95     84.04 o 
  15  11   4      133.10      227.79    111.40 o 
  16  11   4      135.11      336.04    399.26 o 
 -14  12   4     2021.58     2992.81    529.94 o 
 -13  12   4       61.34      314.82    531.70 o 
 -12  12   4       16.20      501.36    733.89 o 
 -11  12   4     3091.88     3129.95    537.71 o 
 -10  12   4     7917.00     7952.52    274.92 o 
  -9  12   4     1318.61     3113.16   1114.15 o 
  -8  12   4     2936.01     3982.23   1111.60 o 
  -7  12   4    15885.87    15553.01    386.50 o 
  -6  12   4     5275.99     6519.58   1674.92 o 
  -5  12   4    54234.34    50670.94    705.67 o 
  -4  12   4     8860.92     9424.23    449.68 o 
  -3  12   4       67.48      128.69     80.47 o 
  -2  12   4     1213.86     2105.67    571.35 o 
  -1  12   4     5552.47     5395.84    252.92 o 
   0  12   4    58892.81    52939.95    371.93 o 
   1  12   4     1719.10     2672.08    371.16 o 
   2  12   4    15907.40    15403.88    401.75 o 
   3  12   4     2081.43     2445.77    397.38 o 
   4  12   4    39243.28    37045.30    717.71 o 
   5  12   4     6274.14     6656.44    355.35 o 
   6  12   4    51113.68    47259.23   1205.39 o 
   7  12   4    34286.90    33291.59    629.63 o 
   8  12   4     6160.99     6480.64    245.36 o 
   9  12   4       37.61      217.15    167.73 o 
  10  12   4     3406.87     4259.81    301.67 o 
  11  12   4     5601.18     5621.57    302.99 o 
  12  12   4     5566.16     5813.47    752.54 o 
  13  12   4       15.06      387.73    542.35 o 
  14  12   4     8613.99     8867.74    658.82 o 
  15  12   4     5283.35     5660.34    304.46 o 
 -14  13   4     6063.25     6914.90   2129.67 o 
 -13  13   4    13569.09    13193.61   1514.63 o 
 -12  13   4      107.17      158.56    152.63 o 
 -11  13   4     3881.24     4469.38    429.61 o 
 -10  13   4     3708.49     4621.48    913.91 o 
  -9  13   4     4476.87     4950.55    362.30 o 
  -8  13   4     2472.96     3072.49    344.89 o 
  -7  13   4     2352.42     3282.30   2150.38 o 
  -6  13   4    21505.86    20160.39   1434.04 o 
  -5  13   4    29005.62    31502.44   1368.26 o 
  -4  13   4     3031.49     3290.84    575.02 o 
  -3  13   4      658.76      832.20    303.88 o 
  -2  13   4     5740.90     5964.62    328.52 o 
  -1  13   4     3367.79     3860.21    622.33 o 
   0  13   4    13483.87    14882.73    840.74 o 
   1  13   4    16583.30    16194.01    319.23 o 
   2  13   4    16383.90    19246.04    653.59 o 
   3  13   4    22217.44    19952.53    609.34 o 
   4  13   4     7532.43     7660.90    257.35 o 
   5  13   4    17158.78    17048.27    533.91 o 
   6  13   4    70969.52    67718.94    579.56 o 
   7  13   4      444.55     1427.26    406.02 o 
   8  13   4     6232.17     5504.90    199.95 o 
   9  13   4     1044.15     1474.68    225.70 o 
  10  13   4       54.59      261.53    201.53 o 
  11  13   4       56.73      152.23     64.25 o 
  12  13   4     1539.86     1439.46    378.79 o 
  13  13   4     1925.47     2588.05    341.66 o 
  14  13   4     1163.40     1745.32    410.58 o 
  15  13   4     1953.75     3057.62    618.80 o 
 -13  14   4     2771.77     2812.59    626.29 o 
 -12  14   4      877.96     1345.81    460.17 o 
 -11  14   4     7055.55     8119.19   1417.96 o 
 -10  14   4     4611.87     4615.25    648.20 o 
  -9  14   4     1329.84     2163.89    540.30 o 
  -8  14   4       26.30      632.74   1203.73 o 
  -7  14   4      952.99     1857.83    591.59 o 
  -6  14   4     1003.04     1702.67    546.15 o 
  -5  14   4    28776.38    27532.63   2237.73 o 
  -4  14   4     1558.01     2281.66   1301.19 o 
  -3  14   4      160.90      144.91     52.79 o 
  -2  14   4    12179.67    12889.71    482.43 o 
  -1  14   4     3293.64     3750.57    339.36 o 
   0  14   4     1946.31     2661.26    680.84 o 
   1  14   4    21174.91    20487.22    544.07 o 
   2  14   4    71240.49    66968.97   1189.38 o 
   3  14   4    16808.76    16385.99    323.60 o 
   4  14   4    25276.82    25382.02    578.89 o 
   5  14   4    46121.98    42079.97    359.25 o 
   6  14   4     2387.10     2552.92    248.38 o 
   7  14   4    16069.65    18665.77    497.81 o 
   8  14   4    42371.81    39652.51    531.95 o 
   9  14   4      696.72     1063.89    945.61 o 
  10  14   4     2277.02     2982.78    351.35 o 
  11  14   4     2323.36     2753.12    319.35 o 
  12  14   4     1371.30     1581.10    174.34 o 
  13  14   4      169.61      364.30    120.31 o 
  14  14   4     2712.13     3304.92    572.34 o 
 -12  15   4     2318.10     3967.58   1641.60 o 
 -10  15   4      624.50      806.84    594.33 o 
  -9  15   4     2964.36     3010.93    631.58 o 
  -8  15   4     1625.70     1620.48    177.85 o 
  -7  15   4      620.44     1031.76    768.32 o 
  -6  15   4     3740.54     4095.45   1889.24 o 
  -5  15   4        3.16      473.59    998.75 o 
  -4  15   4     1311.17     2525.73    630.47 o 
  -3  15   4     4846.95     4820.47    466.06 o 
  -2  15   4     1241.43     1339.87    357.93 o 
  -1  15   4     2745.19     3678.63    776.44 o 
   0  15   4    80385.46    74404.70    945.97 o 
   1  15   4     3875.71     3960.50    353.58 o 
   2  15   4     7519.63     8997.62    656.34 o 
   3  15   4    20814.91    22374.96    608.57 o 
   4  15   4     3617.10     3462.28    363.97 o 
   5  15   4    11880.17    15358.63    607.49 o 
   6  15   4    20127.39    20835.76    508.19 o 
   7  15   4     2589.56     3339.07    311.79 o 
   8  15   4     2166.48     2433.92    413.75 o 
   9  15   4        0.43      136.63    153.37 o 
  10  15   4     1173.44     1370.59    327.53 o 
  11  15   4      413.96      732.61    423.32 o 
  12  15   4       24.11      264.85    428.36 o 
  13  15   4      165.96      630.23    653.30 o 
 -11  16   4        0.62      234.03    343.91 o 
 -10  16   4       19.32      326.37    555.23 o 
  -9  16   4     2547.80     3725.45   1029.01 o 
  -8  16   4      206.30      397.13    842.16 o 
  -7  16   4    12937.23    15595.67   1384.96 o 
  -6  16   4     6298.63     7004.10    750.38 o 
  -5  16   4    34878.04    32361.74   1144.98 o 
  -4  16   4     4433.05     4872.37    462.40 o 
  -3  16   4    47823.67    44806.55    737.51 o 
  -2  16   4     1862.85     2955.26    717.31 o 
  -1  16   4     2030.11     2126.90    342.64 o 
   0  16   4     7324.48     8185.92    585.54 o 
   1  16   4    41635.24    37088.77    100.83 o 
   2  16   4       23.15      365.27    318.46 o 
   3  16   4     5820.72     5878.89    553.76 o 
   4  16   4      218.49      658.40    458.13 o 
   5  16   4       24.76      146.21    354.35 o 
   6  16   4      839.88      953.69    162.57 o 
   7  16   4     1268.67     2056.42    330.28 o 
   8  16   4      503.74      694.48    159.49 o 
   9  16   4    23857.67    23818.72    706.83 o 
  10  16   4     7135.40     6788.26    187.07 o 
  11  16   4      410.70      607.97    160.71 o 
  12  16   4     5488.97     5285.23    394.73 o 
 -10  17   4       33.26      326.88    552.00 o 
  -9  17   4     5682.91     6128.93    713.05 o 
  -8  17   4    21550.41    22065.72    774.43 o 
  -7  17   4    19037.61    20807.90    637.69 o 
  -6  17   4     2049.05     2448.01    528.78 o 
  -5  17   4     7618.10     8409.28    839.64 o 
  -4  17   4      484.94      848.95    819.34 o 
  -3  17   4     4282.43     4950.13    617.80 o 
  -2  17   4      103.12      396.97    404.84 o 
  -1  17   4     3817.33     3970.94    262.54 o 
   0  17   4    23095.81    25807.20    781.03 o 
   1  17   4     7947.08     7317.74    675.02 o 
   2  17   4    11689.20    12183.54    630.81 o 
   3  17   4    11757.04    12666.31   1058.66 o 
   4  17   4     3003.63     3281.50    728.68 o 
   5  17   4      632.65     1123.35    707.58 o 
   6  17   4    10257.70     9684.16    300.69 o 
   7  17   4      949.10     1445.39    396.81 o 
   8  17   4    27926.71    27584.55    913.03 o 
   9  17   4      126.91      418.25    357.46 o 
  10  17   4    11343.39    12310.25    588.53 o 
  11  17   4     2963.06     3272.80    468.84 o 
  -8  18   4      567.49      791.52    533.09 o 
  -7  18   4    17322.01    17348.61   1781.63 o 
  -6  18   4     3050.83     3101.43    869.58 o 
  -5  18   4     3199.97     3807.53    652.78 o 
  -4  18   4     1601.14     2394.19    465.11 o 
  -3  18   4     5677.01     5409.77    553.80 o 
  -2  18   4     1281.58     1965.09    402.44 o 
  -1  18   4    58107.48    54196.80    638.81 o 
   0  18   4     3019.55     3930.40    476.11 o 
   1  18   4     5164.49     5346.76    372.75 o 
   2  18   4      682.59     1348.09    432.21 o 
   3  18   4      460.31      457.18    188.67 o 
   4  18   4     2586.42     2894.09    650.41 o 
   5  18   4    15994.26    16608.00   1012.20 o 
   6  18   4     2443.54     3525.28    524.02 o 
   7  18   4    17755.51    16775.96    955.39 o 
   8  18   4     4721.71     5133.32    281.53 o 
   9  18   4      500.23     1350.75    555.66 o 
  10  18   4      557.57      561.39    170.13 o 
  -7  19   4      175.64      727.60   1661.41 o 
  -6  19   4      230.37      447.14    232.72 o 
  -5  19   4     3501.49     3520.32    574.52 o 
  -4  19   4      383.23      785.86   1104.51 o 
  -3  19   4    29741.33    27119.84    649.26 o 
  -2  19   4      819.29     1025.20    609.35 o 
  -1  19   4      424.90      434.04   1175.81 o 
   0  19   4     5403.66     5929.03    764.89 o 
   1  19   4     5546.64     5680.28    276.91 o 
   2  19   4      159.70      429.55    220.72 o 
   3  19   4      222.63      299.16    108.44 o 
   4  19   4    11778.64    11128.11   1822.70 o 
   5  19   4     2456.12     2792.18    481.76 o 
   6  19   4     6451.49     6686.08    493.92 o 
   7  19   4     6359.98     6940.22    597.31 o 
   8  19   4      159.62      564.30    175.69 o 
   9  19   4      585.33      926.49    393.07 o 
  -5  20   4    14683.63    14977.03   1481.31 o 
  -4  20   4     2555.84     2445.37    440.79 o 
  -3  20   4     1835.96     2703.18    694.59 o 
  -2  20   4       19.00      478.35    786.76 o 
  -1  20   4     4082.24     3973.96    598.70 o 
   0  20   4       51.39      115.45    398.78 o 
   1  20   4     3359.12     3437.78    279.68 o 
   2  20   4     3470.54     3940.38    261.81 o 
   3  20   4     5877.74     5977.95    607.11 o 
   4  20   4    13429.11    15337.60    604.74 o 
   5  20   4     1450.92     2495.18    389.65 o 
   6  20   4       22.56      180.55    185.05 o 
   7  20   4     2401.08     2540.44    244.64 o 
  -3  21   4      254.89      477.26   2090.95 o 
  -2  21   4      717.67     1584.87   1283.21 o 
  -1  21   4     4639.74     5215.67   2208.91 o 
   0  21   4     1831.36     3440.79   2105.36 o 
   1  21   4      346.83      531.45    123.03 o 
   2  21   4    15023.06    15191.71    455.50 o 
   3  21   4     9348.37     8623.30    291.38 o 
   4  21   4      303.34      493.83    801.04 o 
  -3 -21   5       20.12      489.23   1066.07 o 
  -2 -21   5     8666.75     7731.61    127.42 o 
  -1 -21   5     7438.10     6745.96    245.28 o 
   0 -21   5     3620.44     3310.60     78.78 o 
   1 -21   5      249.08      743.09    611.70 o 
   2 -21   5     5897.29     6319.71    410.64 o 
  -6 -20   5    10979.23    10517.08    896.73 o 
  -5 -20   5     1527.94     1744.11    413.10 o 
  -4 -20   5      317.25      817.69    310.48 o 
  -3 -20   5    21147.72    20607.13   1081.07 o 
  -2 -20   5     3971.85     3695.30    298.29 o 
  -1 -20   5     9459.87     9112.17    210.28 o 
   0 -20   5     4535.58     5392.53    686.72 o 
   1 -20   5    15381.41    16514.57    853.56 o 
   2 -20   5     2255.23     2051.71    449.36 o 
   3 -20   5    22682.98    20227.36    168.45 o 
   4 -20   5      160.95      202.28    150.38 o 
   5 -20   5     6023.14     5828.03    538.22 o 
  -8 -19   5      320.99      566.93    236.87 o 
  -7 -19   5     2371.47     2519.21    174.10 o 
  -6 -19   5    29728.22    27988.81    702.75 o 
  -5 -19   5     9522.82     8694.51    434.44 o 
  -4 -19   5     7027.12     7168.90    346.09 o 
  -3 -19   5     3086.43     3547.58    676.39 o 
  -2 -19   5     7656.53     7341.09    380.23 o 
  -1 -19   5      721.24      999.12    555.17 o 
   0 -19   5     8190.34     7680.47    314.89 o 
   1 -19   5     2514.54     2826.27    269.14 o 
   2 -19   5     4174.07     4720.93    359.28 o 
   3 -19   5     6776.85     7243.21    835.12 o 
   4 -19   5     1868.73     2178.92    285.25 o 
   5 -19   5     8148.21     7512.97    417.05 o 
   6 -19   5     9448.97     8844.18    329.76 o 
   7 -19   5    26402.82    24699.85    512.83 o 
 -10 -18   5     5521.15     5686.62   1071.19 o 
  -9 -18   5      617.59     1380.98    240.95 o 
  -8 -18   5     1185.16     1588.66    310.58 o 
  -7 -18   5      518.65      552.97    327.72 o 
  -6 -18   5     3159.38     4397.71    658.34 o 
  -5 -18   5     3606.77     3517.25    589.59 o 
  -4 -18   5     5147.97     4839.13    200.07 o 
  -3 -18   5     6029.87     5440.54    359.32 o 
  -2 -18   5     1775.92     2361.91    443.00 o 
  -1 -18   5     1553.84     2069.41    353.64 o 
   0 -18   5      458.11      844.06    385.51 o 
   1 -18   5      768.74      984.97    157.19 o 
   2 -18   5     3616.47     3875.64    352.78 o 
   3 -18   5      988.17     1125.49    382.40 o 
   4 -18   5    10839.02    10594.27    362.66 o 
   5 -18   5    28169.53    27204.58    502.17 o 
   6 -18   5    23968.45    25576.89    630.06 o 
   7 -18   5     6478.05     6849.45    412.52 o 
   8 -18   5     4401.94     4216.60    365.87 o 
   9 -18   5     2798.67     3636.04    629.20 o 
 -11 -17   5     4340.22     4512.19    206.04 o 
 -10 -17   5      960.70     1246.58    336.85 o 
  -9 -17   5       22.65      183.53    265.56 o 
  -8 -17   5     2719.43     3133.72    606.37 o 
  -7 -17   5      959.09     2619.97    870.31 o 
  -6 -17   5     5367.39     5536.62    205.78 o 
  -5 -17   5      616.63      637.19     63.66 o 
  -4 -17   5    40561.59    37264.89    453.18 o 
  -3 -17   5       18.52      204.06    151.85 o 
  -2 -17   5        1.71       52.97    107.47 o 
  -1 -17   5     6729.96     6428.21    276.97 o 
   0 -17   5       22.91      319.56    460.45 o 
   1 -17   5     4971.77     5810.40    533.19 o 
   2 -17   5      336.82     1192.47    406.26 o 
   3 -17   5    23880.28    23905.85    688.23 o 
   4 -17   5     2461.79     2274.69    591.76 o 
   5 -17   5    15341.52    14585.78    505.99 o 
   6 -17   5     2316.30     2538.09    448.27 o 
   7 -17   5      724.29     1387.00    315.76 o 
   8 -17   5     2482.27     3787.93    739.43 o 
   9 -17   5    14376.08    17092.24    747.52 o 
  10 -17   5     4798.59     4829.35    463.75 o 
 -12 -16   5     1412.28     2368.30   1407.47 o 
 -11 -16   5        0.85       28.63    198.67 o 
 -10 -16   5     2594.12     3159.83    610.57 o 
  -9 -16   5    19624.49    17960.79   1284.03 o 
  -8 -16   5     8468.48     8511.71    538.84 o 
  -7 -16   5     3416.27     3992.82    706.83 o 
  -6 -16   5       18.38       94.55    205.47 o 
  -5 -16   5       93.50      393.89    307.04 o 
  -4 -16   5     4597.72     5096.08    371.42 o 
  -3 -16   5       15.08       43.56    256.99 o 
  -2 -16   5    14209.30    15581.37   1196.13 o 
  -1 -16   5      128.95      500.75    418.70 o 
   0 -16   5     8975.83     9154.24    561.45 o 
   1 -16   5    22222.70    22434.73    646.52 o 
   2 -16   5      929.24     1211.78    242.75 o 
   3 -16   5     3089.28     2904.37    200.34 o 
   4 -16   5     5387.26     5516.99    425.15 o 
   5 -16   5     1402.67     2720.32    671.54 o 
   6 -16   5     4904.37     4645.93    752.35 o 
   7 -16   5     8822.46     8169.14    205.01 o 
   8 -16   5     2249.62     2082.23    375.16 o 
   9 -16   5    15990.81    17788.01    363.00 o 
  10 -16   5     2264.79     3191.35   1281.40 o 
 -13 -15   5     1486.20     1832.73    172.85 o 
 -12 -15   5     3455.10     3782.69    258.14 o 
 -11 -15   5      996.69     1180.62    363.11 o 
 -10 -15   5    41803.05    38260.30    842.48 o 
  -9 -15   5       77.58      375.94    259.72 o 
  -8 -15   5     8525.42     7952.16    140.00 o 
  -7 -15   5     8949.32     9209.08    172.69 o 
  -6 -15   5    63712.30    59259.08    987.75 o 
  -5 -15   5    14369.00    15271.72    505.02 o 
  -4 -15   5    59316.98    56715.74    688.64 o 
  -3 -15   5     2061.07     2015.23    102.93 o 
  -2 -15   5    56745.39    52152.29   1458.67 o 
  -1 -15   5    12467.79    13753.40   1241.35 o 
   0 -15   5    24500.54    23826.12   1085.06 o 
   1 -15   5    10212.83     9940.60    392.89 o 
   2 -15   5     8545.21     9021.99    557.85 o 
   3 -15   5    11180.38    11520.48    867.71 o 
   4 -15   5     1301.50     2216.32    335.42 o 
   5 -15   5      491.76      560.38    117.51 o 
   6 -15   5     2130.48     2607.95    477.23 o 
   7 -15   5      969.93     1379.50    433.80 o 
   8 -15   5     4338.01     4385.92    489.14 o 
   9 -15   5     8840.57     9011.02    914.83 o 
  10 -15   5      415.79      682.66    352.18 o 
 -14 -14   5     2585.57     3687.96    714.60 o 
 -13 -14   5    13799.43    15176.43    383.04 o 
 -12 -14   5     2608.67     2816.45    370.36 o 
 -11 -14   5     3399.79     3546.51    532.44 o 
 -10 -14   5     1349.62     1774.73    296.88 o 
  -9 -14   5     4043.14     3873.73    237.11 o 
  -8 -14   5     3087.14     3391.50    375.16 o 
  -7 -14   5    28498.96    25772.38   1786.71 o 
  -6 -14   5    47126.51    43397.58    412.89 o 
  -5 -14   5     1351.22     1646.39    215.72 o 
  -4 -14   5     1025.85     2275.20    589.74 o 
  -3 -14   5    27128.93    24162.29    929.91 o 
  -2 -14   5    11079.93    12546.89    609.11 o 
  -1 -14   5    41956.59    40572.19    950.78 o 
   0 -14   5    51813.35    46922.82    710.62 o 
   1 -14   5     1878.91     1818.93    496.52 o 
   2 -14   5      342.56      919.20    330.53 o 
   3 -14   5    41313.60    38057.39    890.13 o 
   4 -14   5     4587.05     5464.17    530.48 o 
   5 -14   5      144.79      439.78    318.61 o 
   6 -14   5      146.56      234.34    204.75 o 
   7 -14   5    13251.44    14327.66    490.30 o 
   8 -14   5     2904.97     3501.96    570.87 o 
   9 -14   5    16232.07    20186.68    781.20 o 
  10 -14   5     3461.39     4304.04    444.03 o 
  11 -14   5    23475.99    23080.58   1846.01 o 
 -14 -13   5     1040.94     2517.88    552.56 o 
 -13 -13   5      477.72     1413.78   1056.28 o 
 -12 -13   5      367.10      848.93    861.50 o 
 -11 -13   5      167.97      393.95    220.10 o 
 -10 -13   5     8140.36     8454.72    451.95 o 
  -9 -13   5     6940.38     6646.86    499.02 o 
  -8 -13   5    28037.65    27512.44    352.48 o 
  -7 -13   5    34698.00    33128.88    877.17 o 
  -6 -13   5    39236.64    39246.96    711.59 o 
  -5 -13   5      539.15      727.96    837.17 o 
  -4 -13   5    35487.53    33595.01   1191.54 o 
  -3 -13   5    28561.44    27172.11   1528.34 o 
  -2 -13   5    55853.34    50371.85    244.75 o 
  -1 -13   5    16444.04    15160.45   1120.86 o 
   0 -13   5     8657.18     7892.04    301.85 o 
   1 -13   5     1402.13     2225.75    360.89 o 
   2 -13   5    13945.58    17380.82    861.88 o 
   3 -13   5     8365.70     8356.52    736.46 o 
   4 -13   5       70.13      364.12    257.65 o 
   5 -13   5     1451.91     2176.04    278.82 o 
   6 -13   5    12817.37    13147.55    648.69 o 
   7 -13   5    14337.59    14782.27   1931.89 o 
   8 -13   5     2028.60     2133.32    478.61 o 
   9 -13   5     5222.94     5424.55    366.09 o 
  10 -13   5      284.93      360.58    318.50 o 
  11 -13   5       26.42      163.74    154.91 o 
  12 -13   5     3104.52     3698.33   2120.67 o 
 -15 -12   5     1185.77     1202.16    356.78 o 
 -14 -12   5     3912.73     3996.75    175.92 o 
 -13 -12   5     3290.75     3337.45    411.69 o 
 -12 -12   5     1123.23     2018.37    762.52 o 
 -11 -12   5    16207.85    17842.33    673.31 o 
 -10 -12   5      956.55     1559.67    423.43 o 
  -9 -12   5     3210.48     3858.88    336.15 o 
  -8 -12   5    42429.47    41134.99    833.79 o 
  -7 -12   5      689.42     1452.21    367.20 o 
  -6 -12   5     8169.47     8524.93    402.21 o 
  -5 -12   5     5765.18     6208.69    581.52 o 
  -4 -12   5    11243.05    12064.21    568.06 o 
  -3 -12   5     4106.00     5299.86    911.89 o 
  -2 -12   5    49316.18    47151.05   1036.74 o 
  -1 -12   5      215.97      601.13    379.62 o 
   0 -12   5     3405.08     3695.29    255.26 o 
   1 -12   5    45389.42    43937.76    983.16 o 
   2 -12   5     1768.58     1951.46    288.52 o 
   3 -12   5      690.58     1972.37    718.02 o 
   4 -12   5       23.55      538.15    169.19 o 
   5 -12   5    17670.49    17590.69   1055.15 o 
   6 -12   5     1561.30     2616.27    551.80 o 
   7 -12   5    12865.99    14595.75    615.28 o 
   8 -12   5     2196.45     2057.04    181.31 o 
   9 -12   5       16.67      190.52    233.10 o 
  10 -12   5    10655.27    10921.42    784.73 o 
  11 -12   5    10890.01    14247.92    521.98 o 
  12 -12   5       20.15      344.89   1389.46 o 
 -16 -11   5     6252.14     5918.34    980.24 o 
 -15 -11   5      327.30      791.07    543.53 o 
 -14 -11   5       26.42      116.63    164.58 o 
 -13 -11   5     2271.45     2540.95    239.23 o 
 -12 -11   5    16842.22    15768.77    468.20 o 
 -11 -11   5    11512.58    10735.49   1537.57 o 
 -10 -11   5    23853.49    23820.67    476.42 o 
  -9 -11   5      651.04      629.50    270.85 o 
  -8 -11   5     7311.90     6580.50    227.47 o 
  -7 -11   5        2.66      212.49    108.60 o 
  -6 -11   5     6311.23     5953.97    203.46 o 
  -5 -11   5       45.51      178.00    328.94 o 
  -4 -11   5     6702.24     6880.35    682.41 o 
  -3 -11   5      846.09     1022.88    159.37 o 
  -2 -11   5     2070.67     1991.45    242.87 o 
  -1 -11   5    10988.45    13510.63   1176.02 o 
   0 -11   5    85793.53    81946.52    762.45 o 
   1 -11   5      565.05     1090.35    453.25 o 
   2 -11   5    28515.83    27155.93    950.72 o 
   3 -11   5    42563.63    38813.77   1520.79 o 
   4 -11   5     2906.00     2628.77    599.25 o 
   5 -11   5     5846.62     6276.10    538.12 o 
   6 -11   5     6105.31     6277.98    290.49 o 
   7 -11   5      282.09      420.11    108.65 o 
   8 -11   5    19164.43    18516.58    480.35 o 
   9 -11   5    27843.24    25118.52   1185.47 o 
  10 -11   5      268.93      685.49    592.60 o 
  11 -11   5    16315.85    17134.03   1018.08 o 
  12 -11   5     4661.03     4912.96    369.73 o 
 -16 -10   5       22.74      161.19   1016.41 o 
 -15 -10   5     6040.60     6466.61    295.64 o 
 -14 -10   5    12165.24    11659.98    353.74 o 
 -13 -10   5    12688.18    15437.84    518.55 o 
 -12 -10   5    36986.77    33792.59    288.06 o 
 -11 -10   5    25882.45    23889.88   1745.68 o 
 -10 -10   5      504.23      481.96     94.13 o 
  -9 -10   5    11234.47    10813.46    512.56 o 
  -8 -10   5    16351.26    15819.44    317.11 o 
  -7 -10   5     3982.60     3650.31    323.55 o 
  -6 -10   5    46045.21    45116.29    530.96 o 
  -5 -10   5     7197.57     7033.12    219.58 o 
  -4 -10   5     1420.51     1591.13    236.13 o 
  -3 -10   5     2627.33     2476.75    306.70 o 
  -2 -10   5     6734.90     6676.94    237.53 o 
  -1 -10   5    11213.84    12764.49    428.28 o 
   0 -10   5     6969.69     6662.63    440.52 o 
   1 -10   5     1413.14     1335.28    136.26 o 
   2 -10   5      726.65      665.43    148.68 o 
   3 -10   5    12031.11    12908.24    376.15 o 
   4 -10   5    26969.09    24952.74   1879.95 o 
   5 -10   5    12212.85    11906.98    638.77 o 
   6 -10   5     5140.52     5525.41    295.57 o 
   7 -10   5     8678.47     8221.75    443.41 o 
   8 -10   5    16633.36    18845.33    531.66 o 
   9 -10   5     9322.07     8653.00    247.67 o 
  10 -10   5    20368.11    19382.03    923.93 o 
  11 -10   5      469.63      780.11    393.35 o 
  12 -10   5      638.96     1046.22    637.87 o 
 -16  -9   5     1184.27     2740.76    889.29 o 
 -15  -9   5      413.90      871.42    928.26 o 
 -14  -9   5    24792.30    23733.80    336.39 o 
 -13  -9   5     9694.65     8720.56    173.28 o 
 -12  -9   5      268.02      248.05    119.10 o 
 -11  -9   5      763.53     1140.69    300.66 o 
 -10  -9   5    26169.27    27029.23    686.90 o 
  -9  -9   5     5124.59     5756.03    354.68 o 
  -8  -9   5    49888.49    47198.30    899.48 o 
  -7  -9   5    13299.51    12548.21    504.78 o 
  -6  -9   5      548.17      565.70    142.61 o 
  -5  -9   5       23.87      543.08    448.07 o 
  -4  -9   5    39542.42    38006.54    771.11 o 
  -3  -9   5    99484.88    90280.16    391.95 o 
  -2  -9   5    47834.98    46445.46    571.62 o 
  -1  -9   5    17636.62    18013.59    694.54 o 
   0  -9   5     9667.72     9516.06    422.73 o 
   1  -9   5    30746.57    31293.09    397.23 o 
   2  -9   5      937.07     1128.82    198.59 o 
   3  -9   5     3245.82     3229.37    155.63 o 
   4  -9   5    54411.52    49496.57   2254.30 o 
   5  -9   5      225.28      707.50    337.76 o 
   6  -9   5    24189.86    22927.06   1436.48 o 
   7  -9   5      592.28      631.61     89.84 o 
   8  -9   5    29003.90    29016.81    598.97 o 
   9  -9   5    18396.48    16371.24   1020.63 o 
  10  -9   5    53272.47    49285.26   1640.60 o 
  11  -9   5    25419.45    25153.32   1014.39 o 
  12  -9   5      341.70     1864.61    827.87 o 
  13  -9   5     4240.15     4177.96    556.08 o 
 -17  -8   5    24262.14    22125.16    810.45 o 
 -16  -8   5     1525.23     2620.16    607.54 o 
 -15  -8   5     5733.06     6371.32    631.04 o 
 -14  -8   5     1708.66     2240.61    535.12 o 
 -13  -8   5     3944.50     4083.18    399.00 o 
 -12  -8   5      541.97      932.65    206.92 o 
 -11  -8   5     2926.61     4133.31    641.49 o 
 -10  -8   5    11725.62    14925.55    427.04 o 
  -9  -8   5    28299.14    28117.42    690.10 o 
  -8  -8   5    17835.20    16933.60    901.37 o 
  -7  -8   5    20179.54    21959.78    537.68 o 
  -6  -8   5      187.57      313.80    159.69 o 
  -5  -8   5    10512.32    10144.89    689.54 o 
  -4  -8   5    10276.09    10745.17   1586.26 o 
  -3  -8   5    53920.47    49861.27    952.55 o 
  -2  -8   5    33914.46    30558.76   1268.93 o 
  -1  -8   5     1651.62     2301.60    240.18 o 
   0  -8   5     1144.26     2176.40    510.35 o 
   1  -8   5    30480.44    27908.64    325.83 o 
   2  -8   5    42095.33    39091.14   1056.90 o 
   3  -8   5    27197.46    26009.12    695.85 o 
   4  -8   5     4042.95     4069.78    243.72 o 
   5  -8   5    10537.73    10501.75    361.98 o 
   6  -8   5     5184.47     5176.67    284.46 o 
   7  -8   5    20490.52    19482.87    774.14 o 
   8  -8   5    65411.95    62054.75    648.85 o 
   9  -8   5    19980.77    20117.09    810.44 o 
  10  -8   5   168758.23   155245.31   2023.19 o 
  11  -8   5     2354.53     2544.78    418.40 o 
  12  -8   5      605.84      833.71    329.91 o 
  13  -8   5     2563.85     2734.27    862.41 o 
  14  -8   5     2909.31     3724.45   1060.78 o 
 -17  -7   5      766.00     2010.62    876.24 o 
 -16  -7   5      732.46     1297.31    801.00 o 
 -15  -7   5     5788.58     6062.13    711.39 o 
 -14  -7   5       98.65      457.43    389.63 o 
 -13  -7   5      152.01      276.96    359.68 o 
 -12  -7   5      275.20      267.38     56.75 o 
 -11  -7   5        4.48      367.64    310.28 o 
 -10  -7   5     3116.83     3084.17    209.19 o 
  -9  -7   5     1218.39     1636.79    462.05 o 
  -8  -7   5    14095.82    13629.31   1056.18 o 
  -7  -7   5     5223.39     4938.41    613.30 o 
  -6  -7   5    80206.22    74037.84    366.76 o 
  -5  -7   5     1575.27     2132.14    292.29 o 
  -4  -7   5     1420.67     1697.01    581.20 o 
  -3  -7   5    80181.58    73746.22    297.37 o 
  -2  -7   5     1246.54     2045.05    532.12 o 
  -1  -7   5     1011.54     1861.90    228.13 o 
   0  -7   5     3700.32     3665.34    673.27 o 
   1  -7   5     5072.56     5059.33    482.33 o 
   2  -7   5     1157.79     1512.84    583.23 o 
   3  -7   5    14093.40    16623.76    619.89 o 
   4  -7   5     4046.05     5203.52    545.96 o 
   5  -7   5     2317.04     2438.21    257.46 o 
   6  -7   5    19251.58    20395.39    580.48 o 
   7  -7   5     8219.93     8208.10    306.63 o 
   8  -7   5    96844.34    89050.55    554.74 o 
   9  -7   5    38536.62    36868.97    722.73 o 
  10  -7   5       27.50      355.21    336.01 o 
  11  -7   5      114.14      146.55    140.28 o 
  12  -7   5    86684.28    81923.44    640.06 o 
  13  -7   5      751.20     1031.03    209.31 o 
 -17  -6   5    13007.77    12335.49    341.14 o 
 -16  -6   5     3861.71     4504.28    569.31 o 
 -15  -6   5     6016.35     6061.81    199.17 o 
 -14  -6   5     2286.11     2222.62    272.89 o 
 -13  -6   5     5069.88     5802.29    596.47 o 
 -12  -6   5     1024.61     1980.03    563.72 o 
 -11  -6   5      194.03      533.63    341.92 o 
 -10  -6   5    22141.27    20240.46    310.15 o 
  -9  -6   5     4377.70     4579.09    402.41 o 
  -8  -6   5     3692.04     3788.29    229.29 o 
  -7  -6   5     9641.70    10320.84    562.91 o 
  -6  -6   5      804.36     1316.22    277.68 o 
  -5  -6   5    50317.68    48682.04   1038.13 o 
  -4  -6   5    84371.58    77346.09   1692.06 o 
  -3  -6   5    20562.83    18805.31    168.76 o 
  -2  -6   5    27827.69    28544.16    608.83 o 
  -1  -6   5    18181.62    19107.57    384.69 o 
   0  -6   5     1913.05     1993.77    307.95 o 
   1  -6   5     6972.49     6480.87    297.79 o 
   2  -6   5    12708.69    12202.46    996.17 o 
   3  -6   5    39738.21    39293.80    973.85 o 
   4  -6   5    86137.04    78158.08    963.10 o 
   5  -6   5    24613.05    23059.71    480.69 o 
   6  -6   5    10184.46     9842.33    222.34 o 
   7  -6   5    12171.33    13849.03    492.28 o 
   8  -6   5    10019.96     9135.77    783.36 o 
   9  -6   5      414.35      847.94    221.61 o 
  10  -6   5    13184.49    12991.18    934.79 o 
  11  -6   5    80073.42    72858.71    966.87 o 
  12  -6   5     7450.82     6867.70    520.87 o 
  13  -6   5     7524.70     7028.70    161.16 o 
  14  -6   5     1387.95     2778.21   1105.17 o 
  15  -6   5       74.03      713.12   1384.63 o 
  16  -6   5    10129.17    13682.12   2172.89 o 
 -17  -5   5      733.93     1391.38    976.24 o 
 -16  -5   5     1493.62     2137.62    251.86 o 
 -15  -5   5      855.04     1300.75    536.62 o 
 -14  -5   5      156.89      277.47    146.00 o 
 -13  -5   5     6539.16     6809.64    364.83 o 
 -12  -5   5    37187.09    34183.15    968.28 o 
 -11  -5   5     2603.07     2861.69    251.38 o 
 -10  -5   5     4220.96     4035.04    359.95 o 
  -9  -5   5     8779.15     8166.50     91.57 o 
  -8  -5   5    33813.78    32127.62    343.63 o 
  -7  -5   5    21705.87    21662.21   1154.37 o 
  -6  -5   5     2383.10     3399.63    405.83 o 
  -5  -5   5      836.03     1543.05    379.25 o 
  -4  -5   5   109114.22   102256.02   5838.98 o 
  -3  -5   5    13162.50    13116.67    962.07 o 
  -2  -5   5     1919.22     2422.85    272.78 o 
  -1  -5   5    36758.40    37075.39    464.29 o 
   0  -5   5    18071.20    16587.89   1450.37 o 
   1  -5   5   138078.73   126721.14    281.00 o 
   2  -5   5     3085.78     3682.60    329.88 o 
   3  -5   5      860.48     1793.64    284.97 o 
   4  -5   5    32509.71    30403.57    515.03 o 
   5  -5   5     1233.81     2220.51    526.08 o 
   6  -5   5    67760.52    65482.97    373.66 o 
   7  -5   5    27601.64    26211.95   1105.07 o 
   8  -5   5    21135.05    21424.78   1109.89 o 
   9  -5   5    33249.12    31365.67    805.96 o 
  10  -5   5    53712.55    49297.21   1067.47 o 
  11  -5   5    18726.02    18076.98    673.35 o 
  12  -5   5     3550.73     3896.32    303.20 o 
  13  -5   5     3175.46     3500.13    452.50 o 
  14  -5   5    12468.73    11964.87    770.25 o 
  15  -5   5     1094.50     1881.30    437.62 o 
  17  -5   5     1322.40     2531.29   2057.63 o 
 -18  -4   5     4039.15     3619.99     25.21 o 
 -17  -4   5    17189.56    18850.36    592.10 o 
 -16  -4   5     1479.19     1919.69    365.53 o 
 -15  -4   5    21305.13    20808.19   1029.72 o 
 -14  -4   5    21255.36    23023.90    622.09 o 
 -13  -4   5     1665.24     2042.58    359.70 o 
 -12  -4   5     5102.66     5370.20    336.49 o 
 -11  -4   5    14530.60    16535.38    575.36 o 
 -10  -4   5     1591.08     2358.37    341.30 o 
  -9  -4   5    25779.79    27158.96    656.41 o 
  -8  -4   5   118669.26   107892.63   4994.82 o 
  -7  -4   5    16928.79    16470.87    542.30 o 
  -6  -4   5     2009.14     2232.11    291.02 o 
  -5  -4   5     9021.97     8941.23    373.86 o 
  -4  -4   5     3540.20     3171.70    268.93 o 
  -3  -4   5    21064.39    20117.88    621.81 o 
  -2  -4   5      154.93      655.08    596.80 o 
  -1  -4   5    59850.54    56160.21    376.05 o 
   0  -4   5     3500.05     3919.30    413.86 o 
   1  -4   5       24.09      332.14    270.05 o 
   2  -4   5    73922.38    68369.25    592.27 o 
   3  -4   5    46350.44    44414.18    660.14 o 
   4  -4   5    38694.55    36191.28    703.44 o 
   5  -4   5     1453.81     2060.06    450.88 o 
   6  -4   5    26142.29    24701.44    342.72 o 
   7  -4   5     9961.66     9087.10    341.55 o 
   8  -4   5       68.71      269.65    101.01 o 
   9  -4   5      377.86      603.50    177.20 o 
  10  -4   5     4513.60     5366.85    493.39 o 
  11  -4   5    19992.30    19055.17    556.21 o 
  12  -4   5    26141.41    28121.32    634.93 o 
  13  -4   5     5429.68     6053.63    631.13 o 
  14  -4   5     3176.45     3537.02    407.69 o 
  15  -4   5       72.50      122.11    203.63 o 
  16  -4   5     3540.63     4377.89    479.54 o 
  17  -4   5      731.38     1137.32    484.47 o 
 -18  -3   5      612.08     2511.48   2246.73 o 
 -17  -3   5      345.92      708.29    515.52 o 
 -16  -3   5     1736.13     2229.10    472.55 o 
 -15  -3   5      279.60      673.25    680.30 o 
 -14  -3   5     3338.20     3183.81    196.11 o 
 -13  -3   5     5670.02     5895.00    402.13 o 
 -12  -3   5     3208.83     3509.51    631.16 o 
 -11  -3   5     6444.55     6467.11    481.29 o 
 -10  -3   5    14323.63    14743.67    397.04 o 
  -9  -3   5     8685.09     8369.83    463.74 o 
  -8  -3   5     1059.81     1181.26    455.62 o 
  -7  -3   5     1075.48     2963.07    731.51 o 
  -6  -3   5    80250.48    73335.24    949.17 o 
  -5  -3   5    62572.81    59057.11    574.14 o 
  -4  -3   5    18651.33    18094.73    313.87 o 
  -3  -3   5   127079.27   118916.63   1315.72 o 
  -2  -3   5     1718.90     1833.53    187.18 o 
  -1  -3   5   103779.72    94937.41   1270.36 o 
   0  -3   5   102336.16    95417.53    895.99 o 
   1  -3   5    20212.91    18076.16    300.23 o 
   2  -3   5    31071.87    30146.08    581.32 o 
   3  -3   5    64236.76    59576.47    322.68 o 
   4  -3   5      136.06      818.18    338.33 o 
   5  -3   5     1788.93     2905.78    452.19 o 
   6  -3   5   127168.91   124008.77   1906.66 o 
   7  -3   5    49728.73    44912.25    252.30 o 
   8  -3   5     4075.22     3858.44    201.78 o 
   9  -3   5       23.46      438.78    636.75 o 
  10  -3   5     8003.28     8979.73   1670.42 o 
  11  -3   5    10566.69     9436.64    301.57 o 
  12  -3   5      732.59     1025.67    591.16 o 
  13  -3   5    27687.52    24835.66    523.72 o 
  14  -3   5    28105.71    28717.87    700.08 o 
  15  -3   5      870.98     1015.79    339.80 o 
  16  -3   5     6831.66     7559.43    712.18 o 
  17  -3   5      100.08      775.33    574.52 o 
  18  -3   5      120.62      613.24   1224.67 o 
 -18  -2   5     1107.89     2958.13   1803.69 o 
 -17  -2   5       51.25      537.79    871.44 o 
 -16  -2   5     6339.79     6790.08    453.90 o 
 -15  -2   5     2257.25     2423.98    337.09 o 
 -14  -2   5        0.18       87.34    116.84 o 
 -13  -2   5    18322.99    19435.31    884.46 o 
 -12  -2   5        5.33      692.38   1255.23 o 
 -11  -2   5     8867.65     9124.82    492.32 o 
 -10  -2   5    22530.43    20684.94   1850.70 o 
  -9  -2   5      361.95      547.67    294.36 o 
  -8  -2   5      933.91     1402.69    152.11 o 
  -7  -2   5    20902.16    21464.85    471.05 o 
  -6  -2   5     7878.38     8218.93    922.06 o 
  -5  -2   5    39787.32    40195.66    618.92 o 
  -4  -2   5      274.39     1163.33    476.62 o 
  -3  -2   5    44800.70    41570.43    400.06 o 
  -2  -2   5      428.98     1579.23    455.66 o 
  -1  -2   5     1952.94     2822.60    575.83 o 
   0  -2   5    17040.12    17346.30   1428.02 o 
   1  -2   5   200704.75   190098.19   1746.77 o 
   2  -2   5     5111.21     5975.89    418.81 o 
   3  -2   5     8255.37     7717.31    457.62 o 
   4  -2   5   145538.39   139867.38   2360.35 o 
   5  -2   5   214358.55   200465.94    617.65 o 
   6  -2   5      222.35      528.17    177.70 o 
   7  -2   5    77696.66    68732.88    227.94 o 
   8  -2   5    86653.05    77876.53    591.64 o 
   9  -2   5    24049.59    24936.75    484.08 o 
  10  -2   5    92952.74    85266.63    274.69 o 
  11  -2   5       14.04       88.90    294.61 o 
  12  -2   5    20924.79    23432.38    580.20 o 
  13  -2   5    22210.27    20491.78   1373.85 o 
  14  -2   5    48465.56    45111.78    970.02 o 
  15  -2   5     3830.13     3703.09    543.64 o 
  16  -2   5     1790.71     3025.03    587.04 o 
  17  -2   5     6376.30     5782.40    186.40 o 
  18  -2   5       77.93      477.26    807.74 o 
 -18  -1   5       42.89      559.65   1277.87 o 
 -17  -1   5     2214.35     2803.87    856.47 o 
 -16  -1   5    14501.94    15784.50   1535.68 o 
 -15  -1   5      453.06      479.41    126.42 o 
 -14  -1   5     2020.97     2463.75    364.19 o 
 -13  -1   5     1953.83     2461.58    420.34 o 
 -12  -1   5    10770.73    10667.21   1509.31 o 
 -11  -1   5      520.21      763.25    569.53 o 
 -10  -1   5    15379.01    16196.41    355.71 o 
  -9  -1   5    24269.70    22241.52    466.13 o 
  -8  -1   5     7002.57     7002.11    354.13 o 
  -7  -1   5    43954.00    41948.48    615.00 o 
  -6  -1   5    59121.27    53629.86   1267.52 o 
  -5  -1   5    94302.54    86307.98    487.22 o 
  -4  -1   5     5654.40     5718.52    387.48 o 
  -3  -1   5     6575.32     6203.55    184.94 o 
  -2  -1   5   131575.34   120424.73   1226.43 o 
  -1  -1   5    33941.82    32954.60   1024.84 o 
   0  -1   5     3767.71     4403.34    466.08 o 
   1  -1   5   154718.03   140177.70   1375.92 o 
   2  -1   5    16050.28    17233.16    769.72 o 
   3  -1   5    57529.64    53762.03    870.77 o 
   4  -1   5   229265.66   206496.03    547.54 o 
   5  -1   5    16411.89    16009.82   1446.78 o 
   6  -1   5     4117.73     4531.60    354.52 o 
   7  -1   5    30855.40    28291.12    679.79 o 
   8  -1   5    11372.75    12055.81    741.56 o 
   9  -1   5    15822.90    15474.54   1446.96 o 
  10  -1   5      817.51     1223.12    124.77 o 
  11  -1   5    48427.39    45865.38    654.88 o 
  12  -1   5     6953.24     7566.02    633.57 o 
  13  -1   5    11269.69    10190.56    438.23 o 
  15  -1   5     4746.91     5923.15    888.68 o 
  16  -1   5    12793.54    12792.24   1190.00 o 
  17  -1   5     4774.54     5119.74    527.60 o 
  18  -1   5     2295.22     3454.30   1659.61 o 
 -18   0   5       86.35      534.15    836.42 o 
 -17   0   5     2560.34     3326.52    806.85 o 
 -16   0   5      740.74      968.78    275.97 o 
 -15   0   5     7677.21     7600.16    637.12 o 
 -14   0   5       59.31       98.40    227.24 o 
 -13   0   5     7156.38     6392.80    501.71 o 
 -12   0   5     5213.15     5544.27    469.30 o 
 -11   0   5    26498.33    25393.77    395.33 o 
 -10   0   5      220.22      454.14    345.16 o 
  -9   0   5    54912.67    50085.70   1885.76 o 
  -8   0   5    42480.52    38222.84    231.24 o 
  -7   0   5   147730.19   138085.61    691.86 o 
  -6   0   5   213706.27   203320.84   2334.12 o 
  -5   0   5    11017.75    12018.10    850.43 o 
  -4   0   5    68182.18    64608.27    460.37 o 
  -3   0   5   194548.41   183751.13   2199.51 o 
  -2   0   5   101695.71    96213.41    531.68 o 
  -1   0   5     3535.35     3727.04    369.33 o 
   0   0   5     1125.73     1344.18    240.07 o 
   1   0   5     5969.68     6456.46   1011.83 o 
   2   0   5   219324.45   199418.94   6219.98 o 
   3   0   5   206527.47   194458.63   1760.80 o 
   4   0   5    17634.54    16318.75    843.93 o 
   5   0   5    17658.47    19358.96   1440.09 o 
   6   0   5   176489.70   166826.78   1634.25 o 
   7   0   5    66823.95    61986.77    427.91 o 
   9   0   5    23933.72    23610.22   1231.21 o 
  10   0   5     2140.91     2464.61    332.18 o 
  12   0   5    16172.54    15635.23    205.78 o 
  13   0   5     4109.58     3909.10    123.71 o 
  14   0   5     4040.57     3989.67    336.19 o 
  15   0   5     5515.21     6146.48    831.38 o 
  16   0   5    15754.92    15732.34    897.44 o 
  17   0   5     4936.15     4295.52    397.51 o 
  18   0   5     1329.42     2593.79   1451.52 o 
 -18   1   5      742.10      932.85    720.36 o 
 -17   1   5      641.28      675.62    393.97 o 
 -16   1   5     7510.65     7403.76    728.22 o 
 -15   1   5     9049.32     8673.07    509.30 o 
 -14   1   5    57737.79    53344.10   1061.53 o 
 -13   1   5     1175.70     1879.80    436.91 o 
 -12   1   5    13790.76    14559.08    598.22 o 
 -11   1   5    40632.39    38748.94   1229.40 o 
 -10   1   5     8171.03     7811.03    461.82 o 
  -9   1   5     2635.42     3656.91    435.91 o 
  -8   1   5    15797.51    16220.73    508.43 o 
  -7   1   5    12219.24    11938.00    372.10 o 
  -6   1   5      891.16     1005.77    122.46 o 
  -5   1   5    11622.37    13049.33    475.70 o 
  -4   1   5   283627.84   255495.09    169.92 o 
  -3   1   5     6402.44     6006.31    693.84 o 
  -2   1   5    23867.06    24241.58   1640.47 o 
  -1   1   5   155945.69   141660.44   2128.01 o 
   0   1   5      857.05     1248.31    123.48 o 
   1   1   5    18269.72    18111.72    866.81 o 
   2   1   5    97927.23    90079.38    568.64 o 
   3   1   5     5994.79     5492.24    256.80 o 
   4   1   5     4038.43     4916.91    566.40 o 
   5   1   5    68789.36    63553.41   1069.54 o 
   6   1   5   100807.21    94666.05    623.59 o 
   7   1   5    77730.09    73589.15    689.03 o 
   8   1   5      971.32     1737.43    262.56 o 
   9   1   5    15668.46    16309.01    299.58 o 
  10   1   5     3639.12     3505.33    232.47 o 
  11   1   5     2476.62     2903.42    188.32 o 
  12   1   5    15122.46    13460.92    241.78 o 
  13   1   5     6612.38     6540.12    256.75 o 
  14   1   5     1661.16     1508.73    306.63 o 
  15   1   5     3579.46     3687.71    228.42 o 
  16   1   5     7789.54     7856.85    382.96 o 
  17   1   5     4891.70     5183.91    405.88 o 
  18   1   5     3180.59     3952.27    699.68 o 
 -18   2   5        8.90       57.63    529.49 o 
 -17   2   5    15369.02    14914.28   2409.27 o 
 -16   2   5     5725.87     5172.05    119.77 o 
 -15   2   5      821.87     1272.88    328.34 o 
 -13   2   5    34163.76    30738.20    165.95 o 
 -12   2   5    15579.61    20240.22   1467.41 o 
 -11   2   5     2078.45     2495.39    669.47 o 
 -10   2   5    61610.50    58637.09    989.64 o 
  -9   2   5    12201.25    14149.39    823.05 o 
  -8   2   5    65181.93    59946.06    550.67 o 
  -7   2   5    20602.50    21440.43   1073.42 o 
  -6   2   5     5401.45     7009.90   1064.44 o 
  -5   2   5   188759.81   173163.14   5090.41 o 
  -4   2   5   104659.13    97176.16   1773.51 o 
  -3   2   5    21719.01    24998.67    788.67 o 
  -2   2   5     2345.42     2524.25    371.18 o 
  -1   2   5   168847.77   158689.14    959.06 o 
   0   2   5     1153.42     1211.72    315.27 o 
   1   2   5       23.07      218.56    885.52 o 
   2   2   5    16926.72    15977.97    473.62 o 
   3   2   5    36332.08    34884.04   1517.66 o 
   4   2   5      224.41      387.39    260.68 o 
   6   2   5     1426.54     1952.69    451.14 o 
   7   2   5    41102.09    37613.12    999.35 o 
   8   2   5       12.79      304.13    220.43 o 
   9   2   5    17258.87    17586.95    345.42 o 
  10   2   5    25019.54    24110.87    342.60 o 
  11   2   5     5257.41     4954.56    270.47 o 
  12   2   5    11870.70    13202.64   1085.15 o 
  13   2   5    22688.80    20674.63    536.82 o 
  14   2   5     1213.23     1524.81    216.13 o 
  15   2   5     1453.81     1718.21    487.10 o 
  16   2   5       60.84      346.26    719.72 o 
  17   2   5     2277.16     2383.72    800.69 o 
  18   2   5     1364.66     1592.07   1284.95 o 
 -18   3   5     4458.78     5053.58   1947.77 o 
 -17   3   5     2246.54     3313.81    966.40 o 
 -16   3   5     9869.57     9122.61    549.07 o 
 -15   3   5      312.50      340.03     49.71 o 
 -14   3   5    26297.56    23965.21   1238.18 o 
 -13   3   5     1973.63     2834.76    529.49 o 
 -12   3   5     7151.80     7991.06   1042.52 o 
 -11   3   5    18175.16    21234.40   1323.49 o 
 -10   3   5    27992.14    29673.85    751.93 o 
  -9   3   5     1082.02     1373.12    222.94 o 
  -8   3   5    11344.05    13499.53    956.13 o 
  -7   3   5    20441.68    19593.67   1130.63 o 
  -6   3   5   143540.25   142477.48    866.49 o 
  -5   3   5       19.52      190.37    245.34 o 
  -4   3   5    27134.70    27094.35    613.83 o 
  -3   3   5    81385.23    73395.80    609.35 o 
  -2   3   5    20629.11    20713.70   1213.30 o 
  -1   3   5    78846.32    71673.86    682.93 o 
   0   3   5    77200.49    71638.08    730.96 o 
   1   3   5   104998.65    95452.64    474.21 o 
   2   3   5     4991.09     5327.81    322.87 o 
   3   3   5   157617.22   149745.69   1521.31 o 
   4   3   5     8697.36     8819.90    564.37 o 
   5   3   5   113773.86   107778.17   1065.81 o 
   6   3   5   108170.32    96105.40    565.84 o 
   7   3   5     9969.69    10198.34    303.62 o 
   8   3   5      271.10      508.52    147.22 o 
   9   3   5    11322.62    11553.89   1223.17 o 
  11   3   5    59685.88    58950.71    710.30 o 
  12   3   5       89.04      268.57    113.58 o 
  13   3   5    13700.58    13986.14    380.74 o 
  14   3   5       39.24      421.18    262.36 o 
  15   3   5       51.27       61.35     90.39 o 
  16   3   5     3511.75     4467.96   1142.91 o 
  17   3   5     4903.99     4990.03    309.52 o 
  18   3   5     1046.98     2037.78    543.02 o 
 -17   4   5      166.40      507.69    790.19 o 
 -16   4   5       22.82       55.44     56.87 o 
 -15   4   5     2289.31     2723.79    259.90 o 
 -14   4   5      233.39      415.86    203.25 o 
 -13   4   5      691.69     1019.46    290.59 o 
 -12   4   5    30442.58    27726.25    400.09 o 
 -11   4   5    12646.29    13730.46    759.28 o 
 -10   4   5    16668.42    16887.77    649.39 o 
  -9   4   5     3154.78     4296.76    433.74 o 
  -8   4   5     1772.69     1825.16    244.43 o 
  -7   4   5      394.64      674.61    993.69 o 
  -6   4   5     4519.04     5534.63    754.04 o 
  -5   4   5    20278.76    22918.52    643.15 o 
  -4   4   5    16155.44    16843.20    261.28 o 
  -3   4   5    52103.11    52090.31    760.96 o 
  -2   4   5    49020.05    47287.30    663.76 o 
  -1   4   5      225.79      524.33    274.31 o 
   0   4   5     1354.22     1272.90    623.74 o 
   1   4   5    87381.43    81983.38    534.59 o 
   2   4   5      314.84      438.58    118.94 o 
   3   4   5     7103.24     7775.85    501.47 o 
   4   4   5    19316.78    20200.83    887.34 o 
   5   4   5     7502.07     7070.18    248.55 o 
   6   4   5     5078.24     4789.23    577.88 o 
   7   4   5    27276.97    26258.03    408.58 o 
   8   4   5   141985.25   133660.50   2825.92 o 
   9   4   5    11923.28    12655.42    479.71 o 
  10   4   5     7017.70     8255.07    670.19 o 
  11   4   5    13801.44    13328.07    571.77 o 
  12   4   5    19779.44    19346.39   1097.21 o 
  13   4   5       31.65      107.72    104.08 o 
  14   4   5    18239.86    20203.22    553.57 o 
  15   4   5     9359.68     9451.42    177.68 o 
  16   4   5     9390.87     9765.74    983.69 o 
  17   4   5     9637.00     9183.51   1162.42 o 
  18   4   5     1759.01     1959.25    114.61 o 
 -17   5   5      678.85      940.09   1118.58 o 
 -16   5   5     6654.25     6767.45    596.23 o 
 -15   5   5      167.05      840.56    788.34 o 
 -14   5   5    27267.57    24637.16    570.61 o 
 -13   5   5     8095.97     7161.57    411.99 o 
 -12   5   5       31.98       73.73    295.28 o 
 -11   5   5    23466.95    24065.47    700.69 o 
 -10   5   5    61430.43    56933.61   1412.77 o 
  -9   5   5    23434.37    25858.35    918.18 o 
  -8   5   5    23601.76    23272.09    408.99 o 
  -7   5   5    19947.16    23602.07    882.65 o 
  -6   5   5   130164.06   124928.45    788.78 o 
  -5   5   5     1813.96     2091.94    302.19 o 
  -4   5   5    43596.57    42645.28   1224.12 o 
  -3   5   5     5438.33     5913.89    567.79 o 
  -2   5   5     1653.54     2891.77    882.30 o 
  -1   5   5    66028.69    62126.78    536.99 o 
   0   5   5    11427.42    12975.69    804.72 o 
   1   5   5     5354.26     4929.81    554.10 o 
   2   5   5     4637.64     4927.73    241.63 o 
   3   5   5      417.76      373.58    285.23 o 
   4   5   5    37931.34    36104.19    524.10 o 
   5   5   5     8593.42     9469.35    712.58 o 
   6   5   5     3099.01     4256.80    688.45 o 
   7   5   5    22723.22    21553.36    601.65 o 
   8   5   5     7572.99     7845.11   2161.19 o 
   9   5   5     6451.16     6260.28    402.91 o 
  10   5   5      899.82     1117.23    173.99 o 
  11   5   5    23841.92    21783.54   1671.06 o 
  13   5   5     4925.16     5560.50    303.03 o 
  14   5   5    11060.75    13594.10    473.34 o 
  15   5   5       34.75      222.91    170.65 o 
  16   5   5      589.21      979.55    474.40 o 
  17   5   5       40.49      437.37    799.06 o 
  18   5   5      795.85      708.53   1076.56 o 
 -17   6   5     3924.88     4894.34    771.66 o 
 -16   6   5     7902.22     7981.40    216.17 o 
 -15   6   5        7.59      165.26   1003.30 o 
 -14   6   5      977.12     2062.30    549.60 o 
 -13   6   5     4519.76     4750.67    420.12 o 
 -12   6   5      691.01     1511.74    335.08 o 
 -11   6   5    35892.68    32740.12    460.12 o 
 -10   6   5     7893.72     9344.28    759.81 o 
  -9   6   5     5977.96     7112.52   1131.01 o 
  -8   6   5    20554.02    18904.84   1797.14 o 
  -7   6   5      244.18      567.33    532.87 o 
  -6   6   5    16797.07    17985.87    867.76 o 
  -5   6   5    11714.34    13131.78    421.42 o 
  -4   6   5    64423.98    62656.30    565.82 o 
  -3   6   5     8328.56     9133.92    814.85 o 
  -2   6   5     2093.80     2589.16    269.24 o 
  -1   6   5     1437.35     1616.32    193.00 o 
   0   6   5      476.75      529.35    382.73 o 
   1   6   5    12118.31    13694.86    548.27 o 
   2   6   5    44516.61    42499.72    401.96 o 
   3   6   5     3952.16     3776.28    215.43 o 
   4   6   5   134568.48   131867.19    652.46 o 
   5   6   5    40305.31    36124.22    549.17 o 
   6   6   5      909.24     1819.88    345.99 o 
   7   6   5    17903.18    16294.95    536.73 o 
   8   6   5     3511.79     3493.06    280.76 o 
   9   6   5     8109.56     7523.61    136.36 o 
  10   6   5     9504.12     9196.63    479.09 o 
  11   6   5     2359.58     2232.64    155.96 o 
  12   6   5     2481.97     2509.00    390.30 o 
  13   6   5     1464.70     1430.15    138.75 o 
  14   6   5      622.37      658.67    174.84 o 
  15   6   5     2188.44     3189.64    532.16 o 
  16   6   5     1063.07     1717.88    392.79 o 
  17   6   5     9314.75     8598.68    442.03 o 
 -17   7   5     4724.72     4286.14    114.81 o 
 -16   7   5      477.27      822.35    548.82 o 
 -15   7   5    10530.40    12254.75    549.49 o 
 -14   7   5    19115.20    18308.00    467.57 o 
 -13   7   5      125.88      245.97    108.00 o 
 -12   7   5    67344.91    61132.89    886.75 o 
 -11   7   5       27.12      283.06    173.57 o 
 -10   7   5    15207.69    15005.26   1449.58 o 
  -9   7   5    20808.72    19265.53    301.52 o 
  -8   7   5   118066.49   108794.60   2024.33 o 
  -7   7   5    24639.47    24533.16    792.94 o 
  -6   7   5     8998.78     9574.20    535.11 o 
  -5   7   5     1684.25     2265.87    763.71 o 
  -4   7   5     4309.53     4926.51    518.97 o 
  -3   7   5    30860.48    30091.09    591.58 o 
  -2   7   5       55.08      359.18    234.60 o 
  -1   7   5      144.13      559.73    396.27 o 
   0   7   5     6278.76     6193.52    309.62 o 
   1   7   5     1385.32     1828.95    224.57 o 
   2   7   5     4021.32     4116.51    277.34 o 
   3   7   5    91717.67    83264.91   1326.86 o 
   4   7   5     4640.05     4858.53    385.94 o 
   5   7   5     2046.52     2616.97    293.27 o 
   6   7   5    55480.83    51606.46   1644.75 o 
   7   7   5    12373.63    11642.15    384.26 o 
   8   7   5    13135.69    13725.16    718.21 o 
   9   7   5    14546.95    13244.40   1056.75 o 
  10   7   5     1033.06     1768.47    571.46 o 
  11   7   5       40.85      593.79    641.40 o 
  12   7   5     4183.12     4191.95    226.76 o 
  13   7   5     6023.68     6742.79    468.69 o 
  14   7   5     1331.77     1923.58    312.35 o 
  15   7   5    21721.46    22824.63    428.41 o 
  16   7   5     1185.93     1264.21    234.55 o 
  17   7   5      181.57      479.38    774.36 o 
 -16   8   5        7.49      104.30    222.48 o 
 -15   8   5     2982.64     3601.52    523.72 o 
 -14   8   5      116.79      296.11    173.88 o 
 -13   8   5     2503.07     2788.41    408.89 o 
 -12   8   5       29.26      305.51    339.64 o 
 -11   8   5     3690.44     3828.65    214.22 o 
 -10   8   5    99890.34    91045.69    426.98 o 
  -9   8   5    35814.45    34049.90   1406.90 o 
  -8   8   5    31143.02    30935.65    643.31 o 
  -7   8   5     2949.78     4538.50   1119.02 o 
  -6   8   5      124.19      534.98    879.93 o 
  -5   8   5      176.24      496.78    166.27 o 
  -4   8   5    11807.49    10596.95    772.20 o 
  -3   8   5    34270.12    34441.15    560.56 o 
  -2   8   5    38678.94    35079.04    565.03 o 
  -1   8   5    35821.74    33924.33   1105.27 o 
   0   8   5    38632.11    37582.09    454.81 o 
   1   8   5     1357.93     2047.26    628.11 o 
   2   8   5    61027.90    57341.30    459.55 o 
   3   8   5    35812.80    33222.58    300.52 o 
   4   8   5    17307.23    18277.53    494.62 o 
   5   8   5     6260.30     5472.10    421.76 o 
   6   8   5    10676.59    11073.52    660.59 o 
   7   8   5    11841.58    13183.24    471.59 o 
   8   8   5    14397.41    13772.86    425.82 o 
   9   8   5    28229.44    28072.15    565.38 o 
  10   8   5    17595.42    18055.12    451.72 o 
  11   8   5     7505.70     7073.78    349.28 o 
  12   8   5    12259.68    13141.05    367.27 o 
  13   8   5     3108.21     4182.52    455.72 o 
  14   8   5     3492.72     3568.66    178.32 o 
  15   8   5     1472.99     1878.47    282.44 o 
  16   8   5     2289.30     2042.63    626.39 o 
  17   8   5    14110.05    16662.97   1252.20 o 
 -16   9   5       63.03      125.17   1583.07 o 
 -15   9   5      838.92     1526.32    613.79 o 
 -14   9   5      564.31      831.19    741.30 o 
 -13   9   5     5997.73     6046.18    230.98 o 
 -12   9   5     1675.92     3434.92   1135.86 o 
 -11   9   5    24743.04    24424.54   1310.75 o 
 -10   9   5   109430.94   100661.84    889.95 o 
  -9   9   5    17312.75    17405.98    587.31 o 
  -8   9   5    31084.34    30007.29    681.79 o 
  -7   9   5       94.85      396.05    365.07 o 
  -6   9   5    51293.04    49109.84    706.26 o 
  -5   9   5    16782.34    19737.85    569.21 o 
  -4   9   5   138032.36   129149.72   4449.30 o 
  -3   9   5       31.28      225.50    152.90 o 
  -2   9   5     5287.55     5058.52    455.07 o 
  -1   9   5     5829.31     6025.15    629.30 o 
   0   9   5     6737.63     6901.36    377.14 o 
   1   9   5    25390.86    25201.75    524.31 o 
   2   9   5    24946.72    26152.73    726.91 o 
   3   9   5    91233.78    83896.74    412.14 o 
   4   9   5    25224.82    23572.23    402.60 o 
   5   9   5     5537.47     5829.49    303.75 o 
   6   9   5     3908.06     4319.92    893.90 o 
   7   9   5      706.37     1554.31    992.50 o 
   8   9   5    77079.34    70284.43    674.81 o 
   9   9   5    16848.44    17396.51    598.69 o 
  10   9   5    22339.24    20983.30    316.62 o 
  11   9   5     9656.08     9809.92    355.00 o 
  12   9   5      242.70      518.83    328.76 o 
  13   9   5    12004.40    11212.13    428.34 o 
  14   9   5    11778.25    12728.98    671.17 o 
  15   9   5       45.60      447.75    397.99 o 
  16   9   5     3024.35     3039.64    504.31 o 
 -15  10   5     6160.19     6281.26    318.57 o 
 -14  10   5    10225.49     9431.96    181.90 o 
 -13  10   5    40121.74    37470.78   1214.77 o 
 -12  10   5     5482.91     6417.76    703.15 o 
 -11  10   5      555.20     1077.70    338.59 o 
 -10  10   5     8684.21     9586.16   1255.03 o 
  -9  10   5      160.11      968.61    766.14 o 
  -8  10   5    17483.32    18767.43    512.04 o 
  -7  10   5       58.81      147.00    211.14 o 
  -6  10   5     8626.46     8030.30    183.28 o 
  -5  10   5      952.85     1427.61    426.40 o 
  -4  10   5     7028.85     7011.32    360.67 o 
  -3  10   5     6854.79     7852.19    614.92 o 
  -2  10   5     2118.01     2154.08    505.33 o 
  -1  10   5      149.51      162.76    227.95 o 
   0  10   5    18818.50    17916.58    191.52 o 
   1  10   5    17249.25    16065.48    332.63 o 
   2  10   5    51907.23    47989.54    448.50 o 
   3  10   5      588.51     1199.75    234.40 o 
   4  10   5      468.52      805.21    176.43 o 
   5  10   5     1376.93     2235.97    404.83 o 
   6  10   5    64165.73    61339.12    566.74 o 
   7  10   5     1285.90     1416.70    186.11 o 
   8  10   5    19321.47    17882.16    745.48 o 
   9  10   5     4692.56     4514.76    318.60 o 
  10  10   5     6401.29     5749.04    540.30 o 
  11  10   5    32543.43    30251.00    501.19 o 
  12  10   5    17375.79    17459.32    378.18 o 
  13  10   5     7815.03     7015.75    103.20 o 
  14  10   5    20546.42    19189.89   1160.45 o 
  15  10   5     1486.93     2208.11    402.43 o 
  16  10   5      316.56      468.90    271.83 o 
 -15  11   5     3295.67     3327.33   1123.82 o 
 -14  11   5     1408.77     2815.97   1516.66 o 
 -13  11   5     4169.01     3890.35    649.26 o 
 -12  11   5     1225.21     1520.87    593.88 o 
 -11  11   5    21820.71    20019.39   1599.73 o 
 -10  11   5     1387.31     1318.72    488.52 o 
  -9  11   5    27230.30    29214.59   1184.15 o 
  -8  11   5    30903.35    30136.78    227.38 o 
  -7  11   5     2164.95     2277.13    147.73 o 
  -6  11   5      449.05      829.01    128.54 o 
  -5  11   5    17304.15    16773.52   2093.65 o 
  -4  11   5      244.01      814.88    227.31 o 
  -3  11   5    29265.89    27839.34    727.96 o 
  -2  11   5    10769.12    11053.29    508.18 o 
  -1  11   5      522.86      727.48    177.75 o 
   0  11   5    69244.89    64019.91    904.80 o 
   1  11   5     7165.43     6583.34    217.76 o 
   2  11   5     3326.13     3506.13    205.87 o 
   3  11   5     6448.98     7180.42    557.30 o 
   4  11   5     6967.23     7460.64    624.64 o 
   5  11   5       35.28      147.86    161.00 o 
   6  11   5     5638.17     5088.36    209.57 o 
   7  11   5     1300.03     1822.19    327.05 o 
   8  11   5     5804.08     5607.97    242.08 o 
   9  11   5     4541.78     4625.70    298.83 o 
  10  11   5    10446.73    10772.69    320.37 o 
  11  11   5     4384.92     3868.39    332.23 o 
  13  11   5     4460.03     4765.52    430.83 o 
  14  11   5     4877.21     4511.18    141.65 o 
  15  11   5     1400.74     1679.97    297.61 o 
  16  11   5     4842.59     5615.86    687.02 o 
 -14  12   5      220.97      403.28    898.31 o 
 -13  12   5      248.82      798.95   1118.96 o 
 -12  12   5      342.21      546.58   1301.61 o 
 -11  12   5    23598.21    25385.81    967.75 o 
 -10  12   5     7715.08     6982.45    262.49 o 
  -9  12   5      429.89      412.63    110.76 o 
  -8  12   5      432.67      720.76    572.46 o 
  -7  12   5     4239.39     4459.92    472.94 o 
  -6  12   5      414.73      775.33   2062.13 o 
  -5  12   5    12237.22    12087.76    941.47 o 
  -4  12   5     6393.89     6160.32    298.02 o 
  -3  12   5     7377.47     6956.27    439.18 o 
  -2  12   5      174.35      983.60    481.56 o 
  -1  12   5    45280.86    42638.26    782.89 o 
   0  12   5     1129.19     2178.62    434.60 o 
   1  12   5      666.24     1207.07    289.17 o 
   2  12   5    39881.70    37979.36    621.98 o 
   3  12   5    15151.32    15011.96    323.34 o 
   4  12   5    16188.52    16476.71    686.43 o 
   5  12   5     1018.41     2039.47    575.51 o 
   6  12   5     4676.26     5064.36    237.47 o 
   7  12   5     4867.24     5037.75    695.34 o 
   8  12   5    33984.13    33270.63    611.60 o 
   9  12   5      338.89      920.79    352.88 o 
  10  12   5    10464.34    11345.06    388.50 o 
  11  12   5    24044.08    23390.21    889.28 o 
  12  12   5    12178.31    12684.79   1109.46 o 
  13  12   5    10528.85     9377.60    104.68 o 
  14  12   5     1763.77     2677.85    374.72 o 
  15  12   5     5591.93     5297.85    231.45 o 
 -14  13   5     4483.99     5468.70   2114.36 o 
 -13  13   5     3361.50     3859.29    440.79 o 
 -12  13   5     3595.75     3473.73    300.70 o 
 -11  13   5     3459.12     3646.37    177.85 o 
 -10  13   5      446.52      560.07    230.35 o 
  -9  13   5      505.85     1017.44    652.34 o 
  -8  13   5       67.69      267.17    524.83 o 
  -7  13   5     2430.58     4268.35   1949.57 o 
  -6  13   5    24950.16    24092.29   1339.04 o 
  -5  13   5       30.07      147.82    108.96 o 
  -4  13   5     2099.03     2305.73    375.05 o 
  -3  13   5     4297.51     5372.38    694.60 o 
  -2  13   5    23069.93    22442.92   1460.82 o 
  -1  13   5     4583.44     5169.10    600.95 o 
   0  13   5     7502.82     7063.06    463.35 o 
   1  13   5     4687.01     5212.67    374.15 o 
   2  13   5    59382.09    54851.01    598.00 o 
   3  13   5     9069.20     8547.61   1090.33 o 
   4  13   5    67031.21    63066.38    637.85 o 
   5  13   5      779.00      921.25    400.88 o 
   6  13   5    18316.02    18479.91   1009.38 o 
   7  13   5    34063.61    31583.30    912.31 o 
   8  13   5    10207.95    10416.85    906.35 o 
   9  13   5      474.27      476.69    104.41 o 
  10  13   5     4952.02     4513.73    217.96 o 
  11  13   5     1028.09     1764.01    301.02 o 
  12  13   5     6689.52     6753.61    293.95 o 
  13  13   5    10312.56    11605.45    755.28 o 
  14  13   5      157.08      583.60    377.27 o 
 -13  14   5     5869.12     5947.77    619.54 o 
 -12  14   5      510.69      648.06    873.12 o 
 -11  14   5    22084.96    21745.79    620.44 o 
 -10  14   5     3066.87     3163.17   1003.98 o 
  -9  14   5     5434.88     5184.15   1242.68 o 
  -8  14   5     5829.34     5673.12    173.80 o 
  -7  14   5     8690.67     8380.54    448.11 o 
  -6  14   5       14.16       90.00    139.21 o 
  -5  14   5     1937.52     2544.90    501.53 o 
  -4  14   5     6513.09     7287.95    698.25 o 
  -3  14   5    40289.59    38596.75    901.27 o 
  -2  14   5      460.18      761.24    493.42 o 
  -1  14   5      644.02     1379.02    310.51 o 
   0  14   5    69618.94    65601.00    360.01 o 
   1  14   5    36526.33    34535.02   1005.32 o 
   2  14   5     1240.87     2141.09    354.91 o 
   3  14   5    10353.04     9767.60    643.92 o 
   4  14   5      798.93     1501.91    681.71 o 
   5  14   5    17125.58    16654.65   1045.13 o 
   6  14   5    67323.38    60415.56   2345.40 o 
   7  14   5    27534.27    27578.60    938.28 o 
   8  14   5      167.94      462.40    277.58 o 
   9  14   5      481.34      662.91    266.35 o 
  10  14   5    32870.56    32103.18    382.01 o 
  11  14   5       65.44      150.39    298.55 o 
  12  14   5     1521.53     2178.70    292.80 o 
  13  14   5     2090.66     2589.11    868.24 o 
  14  14   5       48.46       64.43    110.61 o 
 -12  15   5     7501.02     7122.91    312.47 o 
 -11  15   5       85.51      197.21   1672.22 o 
 -10  15   5      266.10      561.91    538.50 o 
  -9  15   5     7170.72     7108.02    342.21 o 
  -8  15   5     5245.22     5105.90    852.32 o 
  -7  15   5      912.68     1634.85    488.07 o 
  -6  15   5     4478.38     4946.33   1263.34 o 
  -5  15   5      944.28     1899.14    625.84 o 
  -4  15   5     1826.56     2330.14    396.01 o 
  -3  15   5     3937.09     4835.38   1402.31 o 
  -2  15   5     5928.21     5668.44    281.71 o 
  -1  15   5    15453.38    15157.34    304.21 o 
   0  15   5    17083.90    16339.34    736.48 o 
   1  15   5    37773.20    34692.28    683.46 o 
   2  15   5    29525.31    27749.82   1075.63 o 
   3  15   5     2161.21     2723.85    388.31 o 
   4  15   5    46462.51    41621.76   1592.07 o 
   5  15   5     2162.34     2056.46    120.05 o 
   6  15   5    26754.29    25063.85    478.20 o 
   7  15   5    16151.71    18414.92    673.03 o 
   8  15   5     8184.69     7580.81    238.25 o 
   9  15   5     1174.95     1549.06    601.34 o 
  10  15   5    27048.62    24789.92   1666.88 o 
  11  15   5     4916.26     4903.92    246.09 o 
  12  15   5     1845.43     2271.21    213.50 o 
  13  15   5     2675.72     3257.23    561.22 o 
 -11  16   5     2131.00     2130.57    723.10 o 
 -10  16   5        7.87      311.38    288.64 o 
  -9  16   5    33604.91    30355.56   1597.03 o 
  -8  16   5       26.54      371.41    121.36 o 
  -7  16   5    11244.13    11108.06    966.17 o 
  -6  16   5     6339.73     6502.47    236.83 o 
  -5  16   5      197.46      747.12   1182.08 o 
  -4  16   5      597.50      852.31    793.08 o 
  -3  16   5       98.51      213.40    324.67 o 
  -2  16   5      237.91      383.91    122.52 o 
  -1  16   5    14731.67    14339.80    755.71 o 
   0  16   5    11579.57    14132.99    570.03 o 
   1  16   5     2311.14     2860.67    321.23 o 
   2  16   5    16848.25    18523.22    711.41 o 
   3  16   5     2669.11     3311.26    425.67 o 
   4  16   5     2383.61     2206.89    167.47 o 
   5  16   5       19.99      145.69    217.18 o 
   6  16   5     3004.55     3115.30    159.21 o 
   7  16   5    13919.27    13578.21   1278.41 o 
   8  16   5     3040.61     3702.21    305.10 o 
   9  16   5    30744.86    29371.39    932.85 o 
  10  16   5        6.48      263.02    464.24 o 
  11  16   5     1749.79     2211.28    978.79 o 
  12  16   5     9517.80     8312.58     28.51 o 
 -10  17   5     2771.43     3665.91   1152.63 o 
  -9  17   5     7702.34     7802.04    643.62 o 
  -8  17   5     5940.10     5795.58    133.27 o 
  -7  17   5      264.84     1666.98    757.22 o 
  -6  17   5     4227.68     4348.80    836.85 o 
  -5  17   5    12093.92    11785.75    890.58 o 
  -4  17   5     5819.96     6573.76   1245.48 o 
  -3  17   5     5253.11     5843.69    502.48 o 
  -2  17   5      193.64      870.27    388.82 o 
  -1  17   5     8026.79     7906.63    383.89 o 
   0  17   5       25.60      419.97    721.14 o 
   1  17   5    10673.46    10943.32    690.82 o 
   2  17   5     1996.03     3006.81    466.58 o 
   3  17   5      552.77      645.14    122.76 o 
   4  17   5    26176.21    25645.79   1590.20 o 
   5  17   5     6175.82     5990.30    301.35 o 
   6  17   5    26693.78    25543.24    973.96 o 
   7  17   5     3920.46     4615.03    721.70 o 
   8  17   5     4567.11     4392.57    259.05 o 
   9  17   5      821.70      811.24    219.74 o 
  10  17   5       51.86      436.41    395.62 o 
  11  17   5      419.14      635.52    569.73 o 
  -8  18   5     4093.10     3993.92    634.85 o 
  -7  18   5     8445.62     9142.71    904.95 o 
  -6  18   5    10373.54    10314.98    569.80 o 
  -5  18   5    36777.67    38229.34   1146.85 o 
  -4  18   5     4408.14     4829.04    802.47 o 
  -3  18   5     6212.45     5757.13    263.85 o 
  -2  18   5      150.15      700.17   1296.56 o 
  -1  18   5       90.14      261.96    508.92 o 
   0  18   5       20.55      438.72    435.90 o 
   1  18   5       71.04      543.05    293.98 o 
   2  18   5     7665.79     6916.67    139.08 o 
   3  18   5     4770.04     4842.27    327.97 o 
   4  18   5    11249.00    12328.98   1044.03 o 
   5  18   5     2741.00     2588.46    137.75 o 
   6  18   5     8515.16     7619.18    796.77 o 
   7  18   5      989.55     2691.28    830.86 o 
   8  18   5      238.54      525.12    352.74 o 
   9  18   5      578.31      994.92    554.94 o 
  10  18   5     6552.26     7610.43   1179.73 o 
  -7  19   5    20097.64    20936.50    885.19 o 
  -6  19   5    10401.85     9449.68   1245.38 o 
  -5  19   5     7673.97     7385.00    516.88 o 
  -4  19   5      784.06     1780.94    925.68 o 
  -3  19   5      814.15     2410.35    981.22 o 
  -2  19   5    10915.80    15142.18   1533.24 o 
  -1  19   5     1166.62     2296.03    731.04 o 
   0  19   5     8958.10     8269.34    239.39 o 
   1  19   5       85.87      329.86    549.70 o 
   2  19   5     8334.78     7943.54    334.60 o 
   3  19   5     6768.79     7416.70    549.02 o 
   4  19   5      252.45      615.53    467.13 o 
   5  19   5     2214.00     1999.77    153.44 o 
   6  19   5    14083.03    16042.62    577.91 o 
   7  19   5        9.24      591.05    934.49 o 
   8  19   5        4.96      139.82    534.60 o 
  -5  20   5     3112.11     3980.19   1143.63 o 
  -4  20   5      560.08      661.86    736.60 o 
  -3  20   5    13334.55    15724.15   1066.28 o 
  -2  20   5    13565.99    17365.79   1071.43 o 
  -1  20   5    20074.66    18511.11     86.00 o 
   0  20   5     1715.60     1967.29    186.85 o 
   1  20   5    17710.79    17321.18    752.56 o 
   2  20   5     4977.65     5442.18    347.93 o 
   3  20   5    10040.12     9298.48    296.45 o 
   4  20   5    11469.00    12453.16    422.98 o 
   5  20   5     1038.59     1220.48    252.54 o 
   6  20   5    17884.21    16469.54    273.87 o 
   7  20   5      189.69      215.41    250.81 o 
  -2  21   5     1919.19     3366.05   1900.04 o 
  -1  21   5     1158.81     1739.76    891.49 o 
   0  21   5     7199.16     7720.84    999.55 o 
   1  21   5      928.11     2466.03    917.94 o 
   2  21   5    17071.67    16379.18    860.89 o 
   3  21   5       74.18      633.24    768.53 o 
  -2 -21   6      157.05      529.31    820.55 o 
  -1 -21   6      536.06      659.96    180.00 o 
   0 -21   6     4027.52     4405.11   1048.87 o 
  -6 -20   6     3131.98     2906.15    626.74 o 
  -5 -20   6       17.73       44.16    111.90 o 
  -4 -20   6      489.48      669.01    191.82 o 
  -3 -20   6     4989.89     5835.78    609.41 o 
  -2 -20   6     7692.40     7108.53    265.14 o 
  -1 -20   6    41381.12    41707.26    856.33 o 
   0 -20   6     1812.38     1887.29    287.00 o 
   1 -20   6    20617.60    23234.68    817.94 o 
   2 -20   6      889.99     1339.27    252.93 o 
   3 -20   6       58.09      399.65    446.91 o 
   4 -20   6      583.03      925.80    383.70 o 
   5 -20   6     8590.81     9131.96    519.19 o 
  -8 -19   6     1001.60     1592.13    497.97 o 
  -7 -19   6      268.80      497.36    241.03 o 
  -6 -19   6     1074.19     1017.08    198.35 o 
  -5 -19   6     2333.43     2409.20    389.56 o 
  -4 -19   6       55.38      115.27    178.98 o 
  -3 -19   6      735.52     1809.06    733.02 o 
  -2 -19   6    10664.98     9891.13    167.65 o 
  -1 -19   6     4945.99     4934.02    262.19 o 
   0 -19   6     1876.58     2335.98    291.64 o 
   1 -19   6     1556.05     2092.51    622.33 o 
   2 -19   6      163.63      253.35    110.83 o 
   3 -19   6     2399.89     2727.20    728.20 o 
   4 -19   6    14087.94    13759.38   1178.15 o 
   5 -19   6     8713.53     8825.73    660.86 o 
   6 -19   6      181.45      324.33    122.65 o 
   7 -19   6      326.92      545.17    354.61 o 
 -10 -18   6       80.64      277.73   1182.30 o 
  -9 -18   6      112.25      247.15    117.81 o 
  -8 -18   6     3298.81     4488.04    663.87 o 
  -7 -18   6       13.28      332.05    376.46 o 
  -6 -18   6     8225.14     7661.98    389.50 o 
  -5 -18   6     2140.40     1911.25    378.63 o 
  -4 -18   6      116.04      226.90    122.96 o 
  -3 -18   6     1456.44     2951.65    737.30 o 
  -2 -18   6    18689.64    19470.54   1402.16 o 
  -1 -18   6     5381.16     5794.87    360.93 o 
   0 -18   6    20695.75    19855.68    345.15 o 
   1 -18   6     6343.38     5897.22    258.43 o 
   2 -18   6     1768.06     2691.58    592.14 o 
   3 -18   6    29413.74    28001.64    820.57 o 
   4 -18   6      172.48      243.73    114.73 o 
   5 -18   6       32.49      115.67     69.18 o 
   6 -18   6       74.74      230.11    307.09 o 
   7 -18   6     3061.55     3845.56    407.11 o 
   8 -18   6     1375.59     1987.31    526.47 o 
 -11 -17   6     6134.79     6646.72    623.12 o 
 -10 -17   6    14150.39    15019.66    470.16 o 
  -9 -17   6     6661.97     6708.64    262.20 o 
  -8 -17   6     2039.89     2900.56    879.77 o 
  -7 -17   6      681.35      619.12    201.84 o 
  -6 -17   6     1078.01     1613.28    647.17 o 
  -5 -17   6      607.87     1174.94    389.35 o 
  -4 -17   6     4437.23     4719.11    271.63 o 
  -3 -17   6    29400.04    29227.19    505.65 o 
  -2 -17   6    17162.34    15845.03   1164.08 o 
  -1 -17   6     5527.81     6031.16    631.07 o 
   0 -17   6     1264.96     1563.73    373.02 o 
   1 -17   6     9803.78     8782.58    151.93 o 
   2 -17   6      134.72      148.75    107.31 o 
   3 -17   6     9024.27     8862.16    669.26 o 
   4 -17   6     1600.71     1967.69    571.89 o 
   5 -17   6     7289.94     6885.95    296.35 o 
   6 -17   6     3360.38     4265.02    713.70 o 
   7 -17   6     9629.33     8757.21    532.77 o 
   8 -17   6     1560.93     1827.53    164.81 o 
   9 -17   6      438.12      778.03    573.07 o 
 -12 -16   6     8302.55     7324.75     62.58 o 
 -11 -16   6       32.74      190.47    115.19 o 
 -10 -16   6     4164.67     3884.97    165.50 o 
  -9 -16   6      160.97      326.37    338.17 o 
  -8 -16   6      277.73      569.36    656.32 o 
  -7 -16   6    21181.32    20222.75    550.70 o 
  -6 -16   6     1517.40     2474.17    375.25 o 
  -5 -16   6    19724.76    23166.67    959.96 o 
  -4 -16   6    14242.68    14159.69   1230.52 o 
  -3 -16   6     4396.35     4557.21    261.64 o 
  -2 -16   6    14164.65    13416.91    728.25 o 
  -1 -16   6      173.49      498.03    272.79 o 
   0 -16   6    30660.57    28998.64    754.59 o 
   1 -16   6     7849.90     7920.94    450.69 o 
   2 -16   6     3031.51     3279.49    282.72 o 
   3 -16   6    15470.82    18647.36    700.25 o 
   4 -16   6       42.96      740.68    710.72 o 
   5 -16   6    22279.51    20433.14   1953.65 o 
   6 -16   6      136.50      382.00    310.58 o 
   7 -16   6     1137.44     1756.02    509.86 o 
   8 -16   6      854.17      858.68    198.72 o 
   9 -16   6    11203.00    10329.55    200.58 o 
  10 -16   6       77.81      388.28   1231.41 o 
 -13 -15   6    14751.77    16296.36    604.19 o 
 -12 -15   6     4689.40     5023.24    578.32 o 
 -11 -15   6      358.31      820.47    523.50 o 
 -10 -15   6     2770.57     3022.43    496.27 o 
  -9 -15   6      764.33     1120.18    357.45 o 
  -8 -15   6    35472.34    33099.18   1351.18 o 
  -7 -15   6       47.55      297.42    400.05 o 
  -6 -15   6    54293.70    50174.04   1296.03 o 
  -5 -15   6       49.56      461.45    499.00 o 
  -4 -15   6    20455.42    21673.60    528.99 o 
  -3 -15   6    19485.79    19494.21    680.73 o 
  -2 -15   6     4927.04     6096.51    718.95 o 
  -1 -15   6     4549.84     5154.05    862.82 o 
   0 -15   6      284.66     1097.14    717.97 o 
   1 -15   6     5498.40     5556.95    321.91 o 
   2 -15   6      924.69     2145.57    603.16 o 
   3 -15   6    18507.88    18773.86    850.46 o 
   4 -15   6     2524.58     2691.37    400.77 o 
   5 -15   6       40.58      348.67    529.43 o 
   6 -15   6     4231.26     5054.61    537.37 o 
   7 -15   6     5307.74     5377.05    901.70 o 
   8 -15   6    14780.53    15202.67    653.44 o 
   9 -15   6     4968.17     4871.32    687.57 o 
  10 -15   6    13836.72    14462.03   1230.08 o 
  11 -15   6     9129.40     8455.65    326.88 o 
 -14 -14   6       19.07      328.95   1248.41 o 
 -13 -14   6      920.22     1653.31    793.38 o 
 -12 -14   6      129.33      577.31    482.77 o 
 -11 -14   6      135.74      459.74    321.85 o 
 -10 -14   6      136.05      156.67     85.58 o 
  -9 -14   6     6606.27     6694.06    443.12 o 
  -8 -14   6     3954.03     4578.63    511.03 o 
  -7 -14   6     3741.00     4019.27    290.86 o 
  -6 -14   6     5480.39     5123.09    327.49 o 
  -5 -14   6     2676.01     3085.09    475.84 o 
  -4 -14   6     8908.46     8737.53    817.84 o 
  -3 -14   6     1657.72     2140.68    290.11 o 
  -2 -14   6    14435.05    13208.46   1165.36 o 
  -1 -14   6    10449.34    13741.28    798.13 o 
   0 -14   6      152.69      544.21    764.16 o 
   1 -14   6    11724.73    11950.84    910.50 o 
   2 -14   6      301.26      450.05    151.10 o 
   3 -14   6    23448.78    22551.55   1079.44 o 
   4 -14   6     2055.30     2613.27    328.18 o 
   5 -14   6    61394.70    55189.80    466.14 o 
   6 -14   6       69.63      383.82    289.69 o 
   7 -14   6    20376.97    18630.34   2109.24 o 
   8 -14   6      415.86      558.14    573.51 o 
   9 -14   6     6003.97     6254.86    434.76 o 
  10 -14   6     1698.54     1947.43    620.09 o 
  11 -14   6     1357.52     2014.79   1231.88 o 
 -14 -13   6     5245.86     4941.61    279.01 o 
 -13 -13   6       97.74      453.81    513.24 o 
 -12 -13   6     2338.26     2456.42    382.30 o 
 -11 -13   6     1342.65     1749.63    592.57 o 
 -10 -13   6     8744.84     9250.24    591.35 o 
  -9 -13   6     6988.39     6532.15    323.91 o 
  -8 -13   6    17438.21    16220.29    248.74 o 
  -7 -13   6     2747.41     2853.22    225.66 o 
  -6 -13   6    11694.88    12053.78    584.19 o 
  -5 -13   6      234.62     1171.54   1083.30 o 
  -4 -13   6    21234.42    22074.22    767.00 o 
  -3 -13   6     7730.17     8093.55    537.48 o 
  -2 -13   6    21385.00    21361.93   1486.54 o 
  -1 -13   6       73.47      589.33    150.28 o 
   0 -13   6    28419.28    25993.22    387.59 o 
   1 -13   6     8427.58     8174.46    287.58 o 
   2 -13   6       31.33      302.63    400.26 o 
   3 -13   6    16826.10    18996.92    477.72 o 
   4 -13   6        6.97      188.14    328.37 o 
   5 -13   6       16.96      611.47    796.59 o 
   6 -13   6        0.74      191.73    607.23 o 
   7 -13   6       53.73      211.27    132.90 o 
   8 -13   6        5.47      144.86    311.14 o 
   9 -13   6       95.68      366.19    209.98 o 
  10 -13   6     1147.02     2483.42    907.32 o 
  11 -13   6     2432.70     2822.10    878.12 o 
  12 -13   6      923.14     1107.61   1967.58 o 
 -15 -12   6     5592.99     5893.49    400.64 o 
 -14 -12   6      525.50      557.59    349.87 o 
 -13 -12   6      255.42      381.82    122.73 o 
 -12 -12   6        5.19       90.56     42.89 o 
 -11 -12   6      301.46      331.13    111.38 o 
 -10 -12   6     5420.55     4988.74    231.27 o 
  -9 -12   6     8355.10     7861.92    443.30 o 
  -8 -12   6     6303.66     5935.73     79.25 o 
  -7 -12   6     8754.51    10196.88    545.09 o 
  -6 -12   6    25459.04    26030.67    685.59 o 
  -5 -12   6    35901.47    33848.50    490.97 o 
  -4 -12   6    24711.61    24252.40    884.92 o 
  -3 -12   6    28067.35    25201.49    327.99 o 
  -2 -12   6      451.63      573.71    149.44 o 
  -1 -12   6    48978.72    45186.75    710.60 o 
   0 -12   6     2730.29     2566.61    466.03 o 
   1 -12   6      102.30      435.08    451.62 o 
   2 -12   6     7672.76     7515.57    369.51 o 
   3 -12   6     7638.23     7910.94    714.30 o 
   4 -12   6    13510.00    15419.12    697.71 o 
   5 -12   6    22989.16    21013.62   1577.47 o 
   6 -12   6     2878.46     3252.53    442.06 o 
   7 -12   6     1693.70     2508.59    365.21 o 
   8 -12   6    69936.02    66955.82    738.12 o 
   9 -12   6       10.05       48.69    223.15 o 
  10 -12   6     1898.14     2188.05    289.76 o 
  11 -12   6      420.78      779.74    572.18 o 
  12 -12   6     1881.04     3145.23    933.66 o 
 -15 -11   6      256.69      625.80    396.98 o 
 -14 -11   6     6902.75     6504.03    313.85 o 
 -13 -11   6      772.36     1638.42    624.68 o 
 -12 -11   6    12352.28    12273.00   1192.12 o 
 -11 -11   6     2755.16     2963.38    394.91 o 
 -10 -11   6     4379.59     4959.20    333.21 o 
  -9 -11   6        0.78       24.33    299.85 o 
  -8 -11   6      144.08      693.78    560.98 o 
  -7 -11   6    14276.87    14539.09    687.66 o 
  -6 -11   6     2859.13     3058.16    173.79 o 
  -5 -11   6    32420.75    29532.49    584.55 o 
  -4 -11   6    23130.81    21614.06    300.52 o 
  -3 -11   6       16.59      133.07    382.82 o 
  -2 -11   6    13308.75    13438.14    604.42 o 
  -1 -11   6    19480.82    19926.45    511.97 o 
   0 -11   6    26746.12    25331.45   1180.41 o 
   1 -11   6    57362.58    54566.37    699.79 o 
   2 -11   6    30957.51    27949.36   1279.66 o 
   3 -11   6    48500.70    47817.64    686.40 o 
   4 -11   6    45335.62    40712.29   1754.14 o 
   5 -11   6    57354.36    55408.43    556.35 o 
   6 -11   6    35006.52    31895.63    863.01 o 
   7 -11   6     3930.30     4041.24    267.32 o 
   8 -11   6    11291.18    10940.38    400.04 o 
   9 -11   6        3.78      373.80    391.58 o 
  10 -11   6     9496.56     8547.04    192.36 o 
  11 -11   6     2520.71     2514.01    415.20 o 
  12 -11   6     2438.29     3298.97    823.74 o 
  13 -11   6     3307.99     4434.94   2154.88 o 
 -16 -10   6      631.25     1230.45    334.98 o 
 -15 -10   6     4577.95     5135.81    342.49 o 
 -14 -10   6        3.33      119.50    611.92 o 
 -13 -10   6     8178.89     7982.72    535.85 o 
 -12 -10   6     7451.91     7633.10    375.29 o 
 -11 -10   6     5689.25     5988.26    296.49 o 
 -10 -10   6     9596.37    10301.37    558.19 o 
  -9 -10   6     1659.22     1502.93     61.05 o 
  -8 -10   6    22622.08    23174.17    678.75 o 
  -7 -10   6     2611.49     2931.50    278.99 o 
  -6 -10   6    25426.79    23646.64    344.63 o 
  -5 -10   6       14.93      304.27    111.47 o 
  -4 -10   6    33888.18    31235.32    494.42 o 
  -3 -10   6     8449.11     9318.75    538.33 o 
  -2 -10   6     8092.94     7947.90    266.24 o 
  -1 -10   6     5514.30     5291.33    356.30 o 
   0 -10   6    14318.34    16446.75    568.87 o 
   1 -10   6    14974.11    15473.31    817.51 o 
   2 -10   6     3542.70     4167.21    376.21 o 
   3 -10   6    30093.42    27883.23    591.30 o 
   4 -10   6    23620.28    22467.55   1155.94 o 
   5 -10   6    33681.75    32087.08    555.77 o 
   6 -10   6    10901.08    11997.68    526.66 o 
   7 -10   6     1693.46     1968.93    236.34 o 
   8 -10   6       87.03       81.54     76.67 o 
   9 -10   6     1669.79     2041.25    313.94 o 
  10 -10   6     7932.35     7825.99    265.22 o 
  11 -10   6       48.22      196.65    120.05 o 
  12 -10   6     1242.99     1944.18    411.72 o 
  13 -10   6     3245.23     3827.20    699.63 o 
 -16  -9   6      475.53      958.21    448.18 o 
 -15  -9   6      734.31     1913.63    725.27 o 
 -14  -9   6      856.83      813.34    155.74 o 
 -13  -9   6     2655.07     3482.53    646.48 o 
 -12  -9   6    35168.05    33332.15    463.08 o 
 -11  -9   6      171.46      207.84    576.72 o 
 -10  -9   6    13061.70    15080.03    713.61 o 
  -9  -9   6      425.00      919.22    463.87 o 
  -8  -9   6     1286.07     1680.45    277.20 o 
  -7  -9   6     2888.43     2772.46    389.71 o 
  -6  -9   6    49951.54    46573.60   1144.89 o 
  -5  -9   6    11517.22    13172.74    556.41 o 
  -4  -9   6      487.79      805.22    286.63 o 
  -3  -9   6    19981.56    20501.38    541.62 o 
  -2  -9   6     6574.65     6951.02    407.59 o 
  -1  -9   6    15146.19    17682.76    565.59 o 
   0  -9   6    16183.96    15963.67    454.07 o 
   1  -9   6      663.97      789.14     97.20 o 
   2  -9   6     9940.16    12502.45    711.61 o 
   3  -9   6    63345.71    58085.94    872.01 o 
   4  -9   6     8620.67     8078.85    242.92 o 
   5  -9   6     1245.70     1639.03    402.31 o 
   6  -9   6     2176.49     2293.75    295.94 o 
   7  -9   6    16856.89    17938.73   1065.15 o 
   8  -9   6    28929.39    29161.62    637.29 o 
   9  -9   6     6692.98     5952.38    247.24 o 
  10  -9   6     1094.78     2497.72    821.19 o 
  11  -9   6     1749.83     2973.27    461.12 o 
  12  -9   6       43.30      566.04    935.84 o 
  13  -9   6     5329.87     5255.17    613.24 o 
  14  -9   6        3.97       70.24    794.24 o 
 -17  -8   6     7057.95     7719.94    927.51 o 
 -16  -8   6     1790.68     2204.44    365.79 o 
 -15  -8   6     6160.54     6392.89    269.91 o 
 -14  -8   6    12594.52    13725.28   1503.80 o 
 -13  -8   6      322.88      690.00    360.57 o 
 -12  -8   6      274.11      247.95    150.34 o 
 -11  -8   6     3876.16     5144.26    929.19 o 
 -10  -8   6     6236.82     6965.33   1211.17 o 
  -9  -8   6      948.50      939.58     26.54 o 
  -8  -8   6     1088.08     1191.33    276.78 o 
  -7  -8   6    17104.75    18101.18    748.43 o 
  -6  -8   6     3625.66     4033.01    242.86 o 
  -5  -8   6    66811.22    62348.54    438.88 o 
  -3  -8   6    96258.38    86465.85   1629.97 o 
  -2  -8   6    45780.30    43364.20    593.76 o 
  -1  -8   6    81195.67    76839.70    629.94 o 
   0  -8   6     8960.42     8215.14   1207.40 o 
   1  -8   6    18965.05    17048.80    377.27 o 
   2  -8   6       12.40      185.03    127.38 o 
   3  -8   6    44861.76    43364.02    620.31 o 
   4  -8   6    65211.09    63047.80    455.20 o 
   5  -8   6    23251.24    22250.15    710.88 o 
   6  -8   6     9634.40     8758.17    254.62 o 
   7  -8   6     2344.09     3265.30    528.80 o 
   8  -8   6    16154.78    15431.79    775.43 o 
   9  -8   6     1788.44     2204.61    268.17 o 
  10  -8   6    23300.12    25334.60    726.56 o 
  11  -8   6      331.80      519.37    225.74 o 
  12  -8   6     1577.95     2145.08    182.55 o 
  13  -8   6     1330.08     1126.52    223.32 o 
  14  -8   6     4505.54     4960.15    504.23 o 
 -17  -7   6     2166.43     2239.53    189.10 o 
 -16  -7   6      158.64      398.01    246.92 o 
 -15  -7   6     8233.60     8569.50    753.00 o 
 -14  -7   6      349.35      420.48    169.39 o 
 -13  -7   6     3144.07     4203.94    586.77 o 
 -12  -7   6     6819.21     6659.53    197.89 o 
 -11  -7   6    67123.71    61596.71   1218.05 o 
 -10  -7   6    95713.50    89818.32    605.56 o 
  -9  -7   6     6671.02     7105.20    252.72 o 
  -8  -7   6   105675.66    96261.55    300.81 o 
  -7  -7   6       93.66      165.20     89.43 o 
  -6  -7   6    40455.10    38106.60   1115.21 o 
  -5  -7   6    17317.11    17581.55    837.37 o 
  -4  -7   6    43255.13    40728.53    493.73 o 
  -3  -7   6    83027.52    77975.23    841.37 o 
  -2  -7   6    12103.32    11289.64    199.70 o 
  -1  -7   6    23417.25    22029.06    568.59 o 
   0  -7   6     3324.92     3755.27    358.63 o 
   1  -7   6    22447.26    22089.50    654.82 o 
   2  -7   6     9190.04     9839.68    619.97 o 
   3  -7   6     2494.96     2472.72    353.49 o 
   4  -7   6       35.05      318.70    307.11 o 
   5  -7   6     2849.34     2922.86    308.28 o 
   6  -7   6    10010.42    12042.78   1225.98 o 
   7  -7   6     1142.12     1407.98    237.22 o 
   8  -7   6    10016.78     9307.11    109.26 o 
   9  -7   6    25150.49    25504.99    665.16 o 
  10  -7   6   104940.26    94411.70    804.97 o 
  11  -7   6     9309.32    10023.11    500.35 o 
  12  -7   6    32752.52    29493.49    446.35 o 
  13  -7   6    11484.96    11959.49    301.81 o 
  14  -7   6      939.61     1297.96    271.26 o 
  15  -7   6      802.74      867.18    963.53 o 
 -17  -6   6     2332.40     2851.81    827.22 o 
 -16  -6   6      436.42      504.42     81.23 o 
 -15  -6   6      899.78     2179.25    918.22 o 
 -14  -6   6     7711.49     6993.27    166.59 o 
 -13  -6   6     7543.57     7314.08    464.76 o 
 -12  -6   6    28530.97    27386.71    936.25 o 
 -11  -6   6     2395.34     3008.89    266.95 o 
 -10  -6   6     1234.04     1746.31    357.06 o 
  -9  -6   6    24598.79    23155.45   1443.18 o 
  -8  -6   6    84798.27    78292.77    386.48 o 
  -7  -6   6   118471.16   109492.00   1391.01 o 
  -6  -6   6      254.64      373.03    254.22 o 
  -5  -6   6     2570.32     3936.67    551.20 o 
  -4  -6   6     2482.02     3305.23    679.73 o 
  -3  -6   6    30602.38    30494.71    335.94 o 
  -2  -6   6   135662.05   134512.48   1429.61 o 
  -1  -6   6   264944.63   240561.72   2406.50 o 
   0  -6   6     6622.62     6201.48    415.47 o 
   1  -6   6    64266.77    59265.05   1084.14 o 
   2  -6   6    19034.65    21560.93    834.28 o 
   3  -6   6    50520.04    47155.02    626.65 o 
   4  -6   6    23943.63    23591.20    915.79 o 
   5  -6   6     4806.87     4696.85    279.64 o 
   6  -6   6    38942.45    36547.71   1415.69 o 
   7  -6   6     2746.66     3519.54    321.97 o 
   8  -6   6    10817.07    12789.09    276.79 o 
   9  -6   6    23520.58    22844.90    543.61 o 
  10  -6   6    12498.59    12565.79   1354.71 o 
  11  -6   6     1465.95     1896.48    347.94 o 
  12  -6   6     6945.21     7476.52    859.73 o 
  13  -6   6     8178.88     7640.80    448.26 o 
  14  -6   6     1752.73     1894.28    195.78 o 
  15  -6   6    21389.87    21386.42    634.49 o 
 -17  -5   6      166.50      318.48    149.28 o 
 -16  -5   6       50.77      169.90    141.70 o 
 -15  -5   6     6914.52     7168.62    294.45 o 
 -14  -5   6      903.00     1321.00    279.75 o 
 -13  -5   6     6392.20     6495.58    354.73 o 
 -12  -5   6     1445.56     1415.54    657.13 o 
 -11  -5   6     3722.21     3540.78    800.06 o 
 -10  -5   6     1468.77     1838.52    162.08 o 
  -9  -5   6      876.02     1535.47    254.71 o 
  -8  -5   6    14466.66    14814.04    485.31 o 
  -7  -5   6    34928.05    32042.31    633.05 o 
  -6  -5   6     4938.39     4711.69    525.71 o 
  -5  -5   6     2371.71     2919.35    424.60 o 
  -4  -5   6     8524.70    10668.65    953.22 o 
  -3  -5   6    10548.32    10951.16    535.09 o 
  -2  -5   6     2902.82     2820.02    257.91 o 
  -1  -5   6    62126.69    56851.78   1434.96 o 
   0  -5   6      496.55      840.58    388.96 o 
   1  -5   6    10478.01     9566.47    245.86 o 
   2  -5   6    12337.39    13060.71    660.98 o 
   3  -5   6    74651.63    68710.80    763.52 o 
   4  -5   6    10402.89    12744.79    753.31 o 
   5  -5   6     6088.35     6214.94    378.99 o 
   6  -5   6    75316.45    67928.43    967.70 o 
   7  -5   6     1306.73     1326.78    253.26 o 
   8  -5   6    13318.97    12160.62    440.78 o 
   9  -5   6    44551.67    41809.42    267.07 o 
  10  -5   6      814.59     2062.07    856.87 o 
  11  -5   6    11740.07    12845.35    823.56 o 
  12  -5   6    61141.75    56920.41    722.75 o 
  13  -5   6     6168.44     6070.32    291.60 o 
  14  -5   6    52304.25    47827.48   1698.96 o 
  15  -5   6     7799.27     8426.48    538.35 o 
  16  -5   6     4688.15     5493.00   1104.67 o 
  17  -5   6      443.97      776.23   1674.92 o 
 -17  -4   6    10865.47    10541.94   1190.51 o 
 -16  -4   6     3193.47     4575.80    858.56 o 
 -15  -4   6     1113.74     1764.25    404.39 o 
 -14  -4   6     6192.92     6864.12    685.14 o 
 -13  -4   6    10991.45    15146.14    885.35 o 
 -12  -4   6     2233.45     2193.59    201.06 o 
 -11  -4   6    49881.20    46906.73   1184.97 o 
 -10  -4   6    30918.82    30072.06    405.20 o 
  -9  -4   6    24718.97    26006.42    394.67 o 
  -8  -4   6     4331.02     4347.83    457.44 o 
  -7  -4   6    12650.74    12577.91    403.51 o 
  -6  -4   6     2903.71     3528.91    648.76 o 
  -5  -4   6    32694.30    29993.62    955.98 o 
  -4  -4   6    36458.91    35236.60    526.60 o 
  -3  -4   6     4133.34     4456.99    343.36 o 
  -2  -4   6    44738.47    41293.82    959.35 o 
  -1  -4   6    19684.25    21858.43    495.77 o 
   0  -4   6    12217.23    11902.87    880.92 o 
   1  -4   6    62228.89    58609.81    990.74 o 
   2  -4   6      955.18     2235.82    820.90 o 
   3  -4   6    17802.41    16761.36   1147.42 o 
   4  -4   6       72.50      135.48    107.58 o 
   5  -4   6    33676.01    31568.19    615.71 o 
   6  -4   6    12992.23    12883.98    694.37 o 
   7  -4   6      314.62      625.34    383.90 o 
   8  -4   6    24394.11    24159.13    477.33 o 
   9  -4   6    24898.73    25775.29    438.92 o 
  10  -4   6    34471.83    32823.91    347.70 o 
  11  -4   6      306.55      450.71    315.24 o 
  12  -4   6    24986.12    23319.13    892.15 o 
  13  -4   6      188.21      763.70    830.95 o 
  14  -4   6    10302.30    12214.31    741.11 o 
  15  -4   6     1633.67     1639.60    284.46 o 
  16  -4   6       16.60      279.79    345.28 o 
  17  -4   6      112.88      323.28    405.22 o 
 -18  -3   6     1041.89     2663.66   2042.32 o 
 -17  -3   6    11805.55    12724.12    273.44 o 
 -16  -3   6      387.56     1316.42    570.45 o 
 -15  -3   6     2918.16     3227.91    583.90 o 
 -14  -3   6     1243.27     1487.88    370.74 o 
 -13  -3   6     3244.42     3902.48    374.70 o 
 -12  -3   6      229.82      496.60    327.65 o 
 -11  -3   6     1504.82     2492.48    745.21 o 
 -10  -3   6    50856.66    47428.18    853.21 o 
  -9  -3   6      491.59     1133.78    870.65 o 
  -8  -3   6   147984.23   142808.67   2104.40 o 
  -6  -3   6    35631.80    35693.58    507.37 o 
  -5  -3   6     3757.16     4185.28    405.20 o 
  -4  -3   6    20291.66    19250.11    882.15 o 
  -3  -3   6     2985.29     3209.89    227.61 o 
  -2  -3   6    38936.37    38759.19    694.46 o 
  -1  -3   6     1479.30     1907.68    274.79 o 
   0  -3   6     1128.05     2114.62    348.33 o 
   1  -3   6   128217.18   128129.52   1396.48 o 
   2  -3   6    70857.80    63188.11    292.48 o 
   3  -3   6    22756.80    21393.80    395.56 o 
   4  -3   6   268752.56   245392.59    479.62 o 
   5  -3   6       49.62      473.89    549.81 o 
   6  -3   6     4620.95     5373.78    380.20 o 
   7  -3   6    11879.83    14186.48    646.55 o 
   8  -3   6    74400.66    69447.49    536.48 o 
   9  -3   6     1140.14     1553.93    476.16 o 
  10  -3   6     4280.33     4113.05    360.07 o 
  11  -3   6    37282.23    34266.24    488.22 o 
  12  -3   6     4495.39     4834.76    296.98 o 
  13  -3   6        5.60      239.49    819.81 o 
  15  -3   6    17393.60    16289.31    616.73 o 
  16  -3   6     3395.19     3263.37    664.98 o 
  17  -3   6     7012.21     8236.91   1277.58 o 
 -18  -2   6    12654.06    16271.04   1994.60 o 
 -17  -2   6    15779.89    18311.25   1176.01 o 
 -16  -2   6     6143.51     5874.74    479.12 o 
 -15  -2   6    16220.23    17115.46   1012.48 o 
 -14  -2   6    15945.97    15023.53   1070.45 o 
 -13  -2   6    33999.07    34976.41    661.27 o 
 -12  -2   6     6008.96     6691.02    603.93 o 
 -11  -2   6     3732.44     4057.59    508.52 o 
 -10  -2   6     4469.03     5226.38    543.49 o 
  -9  -2   6    21259.03    23767.26    667.32 o 
  -7  -2   6    85461.63    79969.85    490.35 o 
  -6  -2   6    24876.96    23948.28    879.82 o 
  -5  -2   6    37326.66    34798.36    505.65 o 
  -4  -2   6    22564.00    20920.16   1257.22 o 
  -3  -2   6     5577.44     5217.77    309.05 o 
  -2  -2   6    23568.02    23690.56    593.23 o 
  -1  -2   6    10629.56    10457.90    992.36 o 
   0  -2   6      735.60     1132.16    247.47 o 
   1  -2   6    30641.66    28292.00    386.44 o 
   2  -2   6     6759.51     7105.59    522.76 o 
   3  -2   6   256974.03   238388.64   1477.37 o 
   4  -2   6     4482.70     4739.64    297.55 o 
   5  -2   6   189583.02   177240.09    954.67 o 
   6  -2   6   203940.31   185028.34   2960.90 o 
   7  -2   6    13865.58    16160.62    580.34 o 
   8  -2   6     2714.42     3036.55    274.43 o 
   9  -2   6    35391.40    33283.59   1235.72 o 
  10  -2   6     2525.27     2719.32    146.29 o 
  11  -2   6       40.18      796.04    171.22 o 
  12  -2   6    20316.86    20131.69   1566.70 o 
  13  -2   6    34390.25    32626.28   1016.78 o 
  14  -2   6     1342.58     2272.39    674.24 o 
  15  -2   6     9153.42     9772.57    174.37 o 
  16  -2   6     6165.69     5776.97    306.63 o 
  17  -2   6     4511.93     5268.86    966.63 o 
  18  -2   6      380.79      777.13   1359.75 o 
 -18  -1   6     8506.30     8450.24    634.85 o 
 -17  -1   6     2225.18     3317.82    633.85 o 
 -16  -1   6       68.67      509.27    739.88 o 
 -15  -1   6    21500.67    20550.45   1057.63 o 
 -14  -1   6     1547.86     1598.24    244.93 o 
 -13  -1   6      448.89      956.93    457.42 o 
 -12  -1   6    22173.86    20423.76    233.35 o 
 -11  -1   6    14332.85    15393.44    641.57 o 
 -10  -1   6      639.68      714.93    180.85 o 
  -9  -1   6    45366.56    41136.20    363.21 o 
  -8  -1   6    15390.53    15734.56    749.89 o 
  -7  -1   6    40094.41    37372.45   1186.73 o 
  -6  -1   6    48553.74    45228.28    402.07 o 
  -5  -1   6    50448.90    46812.43    515.94 o 
  -4  -1   6    20443.02    20625.31    845.38 o 
  -3  -1   6    43514.48    40684.55    502.23 o 
  -2  -1   6    10582.74    11762.79    678.84 o 
  -1  -1   6    35362.38    32504.18    508.10 o 
   0  -1   6    29564.46    31605.45    566.93 o 
   1  -1   6    10845.38    13297.20    936.41 o 
   2  -1   6    44233.31    41432.38   1340.84 o 
   3  -1   6    13417.38    13582.69   1990.13 o 
   4  -1   6     1209.20     1571.00    350.65 o 
   5  -1   6    66072.36    59295.60    469.00 o 
   6  -1   6    93549.37    83101.94   1174.67 o 
   7  -1   6    14483.95    13055.37    260.43 o 
   8  -1   6    37353.81    37982.01    488.89 o 
   9  -1   6     1679.15     1794.77    261.76 o 
  10  -1   6     5686.81     5561.11    282.29 o 
  11  -1   6     8720.94     8548.22    516.01 o 
  12  -1   6       40.88      114.71    417.86 o 
  13  -1   6     6570.45     7832.54    821.59 o 
  14  -1   6    56069.43    52593.24   1196.27 o 
  15  -1   6      443.91      578.74    514.18 o 
  16  -1   6    24203.80    22994.27    744.27 o 
  17  -1   6     5677.70     6398.31    909.16 o 
  18  -1   6     5058.78     4806.85    375.82 o 
 -18   0   6        8.73      576.32   2156.69 o 
 -17   0   6        3.57       41.45     47.71 o 
 -16   0   6    12855.10    16088.78    719.47 o 
 -15   0   6     3274.58     3913.72    784.05 o 
 -14   0   6      839.34      847.12    454.75 o 
 -13   0   6      858.18     1420.98    284.11 o 
 -12   0   6    12060.19    16244.91   1140.72 o 
 -11   0   6    10665.83    13390.57    974.94 o 
 -10   0   6    21614.06    20245.92    949.57 o 
  -9   0   6    36717.31    34705.13    610.94 o 
  -8   0   6    85294.05    78087.66    924.34 o 
  -7   0   6   146184.05   135340.25   1759.37 o 
  -6   0   6    24290.00    21675.81    153.11 o 
  -5   0   6   181325.67   174779.77    578.39 o 
  -4   0   6    29736.95    28642.71   1259.92 o 
  -3   0   6     1154.37     1495.15    632.75 o 
  -2   0   6    54047.90    49694.28    389.92 o 
  -1   0   6   177515.53   163604.09   3761.59 o 
   0   0   6     3678.01     4101.41    385.95 o 
   1   0   6   156270.33   141553.48   1364.71 o 
   2   0   6    26041.46    27414.25    700.94 o 
   3   0   6      142.45      739.93   1078.21 o 
   4   0   6    13770.39    13777.41    243.49 o 
   5   0   6   125226.97   119137.16   4054.22 o 
   6   0   6    30792.58    28572.34    266.50 o 
   7   0   6   198924.34   180902.83    956.41 o 
   8   0   6    61584.40    57432.29    920.15 o 
   9   0   6    29230.73    28123.44    440.14 o 
  10   0   6    32092.81    29287.51   1127.65 o 
  11   0   6    19866.43    19907.11   1087.03 o 
  12   0   6    25695.37    22961.26    465.91 o 
  13   0   6       68.26      488.06    707.58 o 
  14   0   6     7791.23     8117.54    526.94 o 
  17   0   6      161.97      581.89    845.53 o 
  18   0   6     1228.68     2148.58   1776.68 o 
 -18   1   6     7093.34     7811.79   1221.97 o 
 -17   1   6     5240.49     6026.93    742.23 o 
 -16   1   6    30765.31    28167.99    476.45 o 
 -15   1   6      290.48      699.37    642.12 o 
 -14   1   6    22005.29    21668.25    619.54 o 
 -13   1   6     3661.16     4083.35    520.04 o 
 -12   1   6       38.67      312.47    407.52 o 
 -11   1   6    10711.95    13766.11   1275.70 o 
 -10   1   6      698.83     1097.43    219.89 o 
  -9   1   6      429.54      811.26    310.45 o 
  -8   1   6    43371.99    40458.83    528.73 o 
  -7   1   6    42353.57    42169.28    610.10 o 
  -6   1   6   104119.70    94856.51   1022.07 o 
  -5   1   6    72330.66    65967.03   1080.04 o 
  -4   1   6      792.94     2051.08    586.78 o 
  -3   1   6    14483.97    14325.64    534.51 o 
  -2   1   6    50966.71    48488.94    578.18 o 
  -1   1   6    46632.24    44840.15    621.75 o 
   0   1   6    32329.35    31463.18   1113.70 o 
   1   1   6    23228.89    21919.27    171.42 o 
   2   1   6    12250.85    12940.09   1089.26 o 
   3   1   6    19527.13    18051.29    687.32 o 
   4   1   6    11381.81    10505.41    298.55 o 
   5   1   6    49084.22    44153.08    919.96 o 
   6   1   6    28370.20    26067.98     82.35 o 
   7   1   6    20551.63    20049.65    996.48 o 
   8   1   6    33604.23    33599.26    510.23 o 
   9   1   6    53547.56    50780.88    326.92 o 
  10   1   6    14313.71    13925.20    579.87 o 
  11   1   6    10047.31    10207.09    479.69 o 
  12   1   6    10457.84    10086.19    476.35 o 
  13   1   6     1005.97     2381.38    601.05 o 
  14   1   6     9660.99     8917.32    940.74 o 
  15   1   6     7777.84     7428.07    703.76 o 
  16   1   6     9445.93     8568.84    190.24 o 
  17   1   6      834.10     1305.59    175.47 o 
  18   1   6     7540.48     7142.50    206.75 o 
 -17   2   6     3169.33     3147.37    243.84 o 
 -16   2   6     1298.50     1537.04    387.87 o 
 -15   2   6    19122.54    18699.88   1363.65 o 
 -14   2   6     8522.46     8612.36    597.49 o 
 -13   2   6    34211.82    31644.20    620.89 o 
 -12   2   6     6246.56     7188.36    739.49 o 
 -11   2   6     6342.32     5967.24    135.49 o 
 -10   2   6     4697.47     4095.21    565.28 o 
  -9   2   6    12030.83    14088.07    696.65 o 
  -8   2   6     2222.74     2692.40    248.35 o 
  -7   2   6    19873.84    19441.89    484.35 o 
  -6   2   6   119260.23   109791.79   1186.50 o 
  -5   2   6   149176.92   144519.63   1841.66 o 
  -4   2   6     8982.53     8839.84    634.91 o 
  -3   2   6   231303.88   208558.25   4205.91 o 
  -2   2   6     5381.67     5559.32    242.11 o 
  -1   2   6    51046.29    46148.02    650.77 o 
   0   2   6    11909.74    12889.51    767.96 o 
   1   2   6     7821.98     8695.25    793.64 o 
   2   2   6    40371.16    40318.14    677.33 o 
   3   2   6     1715.26     1908.21    296.59 o 
   4   2   6    13487.57    12752.28   1115.86 o 
   5   2   6    31628.24    30569.87   1303.17 o 
   6   2   6    21482.08    20738.51    538.37 o 
   7   2   6    19814.34    20056.05    492.79 o 
   8   2   6    86796.49    77346.77    170.84 o 
   9   2   6    12703.32    12301.22    651.37 o 
  10   2   6    29264.46    29838.98    639.02 o 
  11   2   6     4467.09     4518.55    215.27 o 
  12   2   6      626.58     1139.61    230.53 o 
  13   2   6    14766.02    15551.48    699.16 o 
  14   2   6    28516.00    30317.46    761.01 o 
  15   2   6    20736.07    20123.10    645.51 o 
  16   2   6    15426.99    15571.83   1238.15 o 
  17   2   6    11897.42    13421.78   1416.10 o 
 -17   3   6     1143.97     2104.86    423.99 o 
 -16   3   6     3182.12     3629.69    352.26 o 
 -15   3   6     1851.18     3001.70    723.63 o 
 -14   3   6    30441.45    29904.89    511.23 o 
 -13   3   6    20317.50    19412.56    652.31 o 
 -12   3   6     4302.01     4477.85    418.12 o 
 -11   3   6    37928.58    35044.64   1534.54 o 
 -10   3   6    18475.01    21243.67    688.66 o 
  -9   3   6      364.58      467.39    206.51 o 
  -8   3   6    54244.34    50507.86    930.71 o 
  -7   3   6     4394.24     4988.28   1124.19 o 
  -6   3   6       19.78      670.68    450.78 o 
  -5   3   6     8505.50     8598.16    912.20 o 
  -4   3   6   224049.45   204096.78   4136.39 o 
  -3   3   6    28640.73    28000.98    699.76 o 
  -2   3   6    60272.78    55921.02    731.67 o 
  -1   3   6    91732.55    85820.82    968.48 o 
   0   3   6      241.56      283.85    171.85 o 
   1   3   6     9994.04     9374.56    144.05 o 
   2   3   6    28976.39    28705.44   1186.05 o 
   3   3   6      579.95      838.41    251.11 o 
   4   3   6    47362.16    42830.83    422.94 o 
   5   3   6    28612.70    26230.87   1119.21 o 
   6   3   6    21334.90    19430.92    647.89 o 
   7   3   6    44241.69    41333.95   1061.76 o 
   8   3   6   116818.63   105785.05    386.36 o 
   9   3   6      149.89      180.37    112.61 o 
  10   3   6    30470.44    29679.16    610.04 o 
  11   3   6     2894.71     3030.79    311.07 o 
  12   3   6     5053.95     4463.52     97.05 o 
  13   3   6     5478.89     5157.98    128.52 o 
  14   3   6    13825.20    16220.06    738.61 o 
  15   3   6      110.75     1306.11    806.00 o 
  16   3   6     9112.04     9045.69   1049.04 o 
  17   3   6    16324.35    19683.16   1209.42 o 
  18   3   6     9029.46     8293.56    116.52 o 
 -17   4   6      153.77      438.98    155.17 o 
 -16   4   6      468.79      506.57     90.44 o 
 -15   4   6     2101.28     2479.91    439.37 o 
 -14   4   6    31065.01    28958.52    517.58 o 
 -13   4   6        3.10      370.73    656.39 o 
 -11   4   6     1660.29     1889.52    728.50 o 
 -10   4   6    61379.86    58879.25    671.39 o 
  -9   4   6     3093.87     3306.71    260.69 o 
  -8   4   6    27355.34    25072.07   1228.80 o 
  -7   4   6     5327.58     5632.70    289.69 o 
  -6   4   6     3045.93     3025.15    359.01 o 
  -5   4   6    13977.72    13278.12    550.53 o 
  -4   4   6      566.30     2048.24    637.18 o 
  -3   4   6     2673.25     3279.47    397.63 o 
  -2   4   6      461.62      687.36    392.23 o 
  -1   4   6    65808.63    61805.93    998.98 o 
   0   4   6    46934.55    46538.45    787.11 o 
   1   4   6    11750.11    12974.64    728.37 o 
   2   4   6    20244.06    23642.53    652.13 o 
   3   4   6     9238.89     8795.07    189.03 o 
   4   4   6    50013.80    49194.39    552.25 o 
   5   4   6    16202.59    16190.98    514.68 o 
   6   4   6    32976.12    33898.13    729.86 o 
   7   4   6    18902.09    19400.46    432.03 o 
   8   4   6     4776.11     4429.97    252.24 o 
   9   4   6    40574.35    37067.70    578.83 o 
  10   4   6    12349.19    12301.29   1120.06 o 
  11   4   6    21608.95    20562.36   1198.11 o 
  12   4   6     3477.29     4199.73    387.24 o 
  13   4   6     5149.52     5873.81    531.40 o 
  15   4   6      106.86      389.03    978.73 o 
  16   4   6     3655.90     3601.96    200.16 o 
  17   4   6    17215.38    19167.90    627.22 o 
 -17   5   6        1.45      127.85    191.41 o 
 -16   5   6     1234.06     1470.80    480.46 o 
 -15   5   6    13953.50    15333.24    698.25 o 
 -14   5   6    38784.93    36168.06   2095.82 o 
 -13   5   6     5583.60     5535.80    220.21 o 
 -12   5   6   111815.74   104143.34   1193.21 o 
 -11   5   6     5697.56     6741.02   1017.60 o 
 -10   5   6     9918.27    10033.32    671.64 o 
  -9   5   6    36168.44    37028.04    840.58 o 
  -8   5   6    14660.21    15850.96    639.61 o 
  -7   5   6     2362.57     3784.40    943.99 o 
  -6   5   6   113342.06   108803.40   1096.21 o 
  -5   5   6    18462.01    19436.68    669.98 o 
  -4   5   6    16522.09    18511.96    899.93 o 
  -3   5   6    26151.73    25025.79   1446.85 o 
  -2   5   6    24819.47    23500.12   1335.00 o 
  -1   5   6     3719.55     3470.02    219.67 o 
   0   5   6     5523.59     5712.03    387.61 o 
   1   5   6   102687.16    93991.82   1060.52 o 
   2   5   6       34.29      578.18    411.30 o 
   3   5   6    26455.19    25007.67    587.80 o 
   4   5   6    23068.61    23135.22    344.08 o 
   5   5   6       47.35      323.34    119.30 o 
   6   5   6     4669.40     4456.16    212.81 o 
   7   5   6    93387.59    86296.53   1068.88 o 
   8   5   6     6091.50     6441.03    352.55 o 
   9   5   6     5052.88     5416.72    633.50 o 
  10   5   6       44.18      403.84    390.37 o 
  11   5   6    14642.67    13916.72   1419.06 o 
  12   5   6      441.36      607.44    135.94 o 
  13   5   6    13933.82    13856.34    405.66 o 
  14   5   6    10055.94    10245.59    375.97 o 
  15   5   6       14.36      466.60    255.60 o 
  16   5   6     2530.11     2435.76    304.23 o 
  17   5   6       16.25      454.14    743.22 o 
 -17   6   6     2093.14     3525.55   1006.72 o 
 -16   6   6     4766.22     4777.98    410.29 o 
 -15   6   6     7751.70     7841.51    952.72 o 
 -14   6   6     1006.42     1422.32    661.87 o 
 -13   6   6     2995.17     3056.97    670.12 o 
 -12   6   6     4115.35     4691.63    346.01 o 
 -11   6   6     2524.41     3051.15    594.21 o 
 -10   6   6     3268.45     3153.08    124.72 o 
  -9   6   6    16848.30    18881.99    568.31 o 
  -8   6   6     2294.47     2878.51    420.97 o 
  -7   6   6     5089.57     4999.39    303.08 o 
  -6   6   6     8782.74     8871.27    200.35 o 
  -5   6   6     2979.20     4018.79    535.89 o 
  -4   6   6    82637.39    75666.55    264.96 o 
  -3   6   6    64859.89    61115.59   1207.24 o 
  -2   6   6     2324.98     2491.32    223.01 o 
  -1   6   6    65964.77    60093.80    788.25 o 
   0   6   6     6300.47     6506.47    233.20 o 
   1   6   6   201160.78   187637.22    783.45 o 
   2   6   6   125324.09   114173.18   1527.77 o 
   3   6   6    37733.07    33933.77   1969.35 o 
   4   6   6     3934.53     4177.57    399.52 o 
   5   6   6      379.33     1203.02    651.86 o 
   6   6   6       82.59      265.96    144.76 o 
   7   6   6    89099.02    84685.91    805.56 o 
   8   6   6    28696.89    26003.78    305.21 o 
   9   6   6    45295.22    42625.25    987.11 o 
  10   6   6     1111.93     1200.75    255.26 o 
  11   6   6     1315.36     1751.21    567.61 o 
  12   6   6    50678.43    47185.93   1340.12 o 
  13   6   6     4297.64     4495.23    261.91 o 
  14   6   6      577.92      681.13    387.52 o 
  15   6   6      288.38     1019.26    585.16 o 
  16   6   6      549.13      932.03   1016.39 o 
  17   6   6      990.82     1517.02    514.16 o 
 -16   7   6     6064.90     6373.92    522.40 o 
 -15   7   6      552.60     1453.92    990.11 o 
 -14   7   6      257.84      575.08    407.04 o 
 -13   7   6     5290.49     5243.25    365.70 o 
 -12   7   6    29265.32    29482.52    840.01 o 
 -11   7   6     1041.19      979.43    688.18 o 
 -10   7   6    86664.09    80072.27    639.23 o 
  -9   7   6     2024.73     2560.15    404.94 o 
  -8   7   6     2500.77     3335.29    594.38 o 
  -7   7   6     3276.67     3350.97    300.57 o 
  -6   7   6    11001.79    14366.52    962.58 o 
  -5   7   6      582.27      680.10     92.09 o 
  -4   7   6       36.91      158.24    114.83 o 
  -3   7   6    30159.62    31716.46    807.07 o 
  -2   7   6    10951.41    10313.41    563.34 o 
  -1   7   6    16924.93    16017.61    539.49 o 
   0   7   6      513.12     1221.52    341.32 o 
   1   7   6    18868.64    18874.45   1250.77 o 
   2   7   6     8516.97     9175.42    692.53 o 
   3   7   6    76035.03    70754.13   1343.64 o 
   4   7   6     1460.83     1693.48    454.72 o 
   5   7   6     4230.71     4649.93    366.80 o 
   6   7   6    17392.92    15820.10    867.66 o 
   7   7   6      789.27     1341.47    259.64 o 
   8   7   6   125852.32   114414.62   3333.23 o 
   9   7   6     8388.54     7693.56    227.10 o 
  10   7   6    59667.92    54537.35    963.59 o 
  12   7   6      241.76      356.60    328.68 o 
  13   7   6     7056.26     7318.13    420.05 o 
  14   7   6     9658.76    12846.48   1099.33 o 
  15   7   6     2125.80     2647.47    457.41 o 
  16   7   6      524.75      871.74    862.74 o 
  17   7   6     4225.28     4692.30    461.59 o 
 -16   8   6     4995.46     4779.05    346.69 o 
 -15   8   6    25662.31    29405.00   1123.73 o 
 -14   8   6     4823.00     5482.48    556.11 o 
 -13   8   6     3712.02     4102.79    394.09 o 
 -12   8   6     1291.67     1915.38    428.14 o 
 -11   8   6      109.10      562.67    910.15 o 
 -10   8   6     1757.84     1918.28    327.58 o 
  -9   8   6     2215.17     2593.45    294.72 o 
  -8   8   6    12651.60    13363.67   1058.83 o 
  -7   8   6      190.52      308.57    849.17 o 
  -6   8   6    14033.50    16494.23    761.12 o 
  -5   8   6    21319.69    23791.75    820.40 o 
  -4   8   6    68299.97    63264.03    497.91 o 
  -3   8   6    41494.23    41349.56    796.73 o 
  -2   8   6     4006.87     4335.95    388.63 o 
  -1   8   6    22004.80    21179.05    317.15 o 
   0   8   6    20770.42    22963.99    525.71 o 
   1   8   6    58572.89    54963.14    732.12 o 
   2   8   6     1207.94     1427.55    161.54 o 
   3   8   6    67279.68    61932.49    492.91 o 
   4   8   6   117538.48   110140.27   2676.49 o 
   5   8   6    54443.32    52962.40    739.55 o 
   6   8   6    19520.03    19996.82    748.72 o 
   7   8   6     8962.53     8360.88    318.69 o 
   8   8   6    22523.37    24261.15    416.01 o 
   9   8   6     1543.44     1945.83    307.54 o 
  10   8   6    49520.55    44633.64    865.46 o 
  11   8   6    13890.52    13117.20    300.57 o 
  12   8   6     1144.09      959.15     33.64 o 
  13   8   6        0.90      101.85    249.10 o 
  14   8   6    14439.00    16428.75    632.92 o 
  15   8   6     6601.53     6156.60     90.23 o 
  16   8   6      196.16      396.70    317.20 o 
  17   8   6      502.99      895.99   1882.03 o 
 -15   9   6     8057.98     7435.14    456.10 o 
 -14   9   6       72.98      377.07    751.98 o 
 -13   9   6     1019.00     1534.28    698.78 o 
 -12   9   6      882.25     1562.12    885.14 o 
 -11   9   6      241.71      491.13    288.17 o 
 -10   9   6     8452.29     8219.95    430.81 o 
  -9   9   6     6869.52     6841.65    351.41 o 
  -8   9   6    34797.01    33932.27    474.20 o 
  -7   9   6    38989.00    36655.20    351.78 o 
  -6   9   6     6482.95     5931.06    286.78 o 
  -5   9   6     9084.80     8792.23    432.61 o 
  -4   9   6     2387.33     2411.98    239.48 o 
  -3   9   6    82859.20    76146.80    470.96 o 
  -2   9   6    16591.24    19102.25    815.37 o 
  -1   9   6    17961.24    21359.65    857.54 o 
   0   9   6     9315.75     9147.51    266.61 o 
   1   9   6    69634.32    63426.62   1019.55 o 
   2   9   6     2131.66     2719.65    289.90 o 
   3   9   6    29363.88    28444.97    605.36 o 
   4   9   6    10130.78     9888.39    459.75 o 
   5   9   6     2568.56     3527.97    521.29 o 
   6   9   6    47014.39    43678.82    748.39 o 
   7   9   6     4803.43     4396.37    437.23 o 
   8   9   6     1819.31     2735.56    381.24 o 
   9   9   6     2179.46     2470.48    196.27 o 
  10   9   6    20722.66    20193.60    441.67 o 
  11   9   6     7833.68     7420.88    384.54 o 
  12   9   6    35013.10    35350.21    513.93 o 
  13   9   6       21.87       97.63    151.44 o 
  14   9   6    14834.20    13327.89    406.94 o 
  15   9   6     6355.97     5943.19    483.73 o 
  16   9   6      305.99      781.82    982.45 o 
 -15  10   6     1376.73     2115.08   1173.99 o 
 -14  10   6       18.83      661.23   1421.24 o 
 -13  10   6     1587.31     1721.19    169.26 o 
 -12  10   6     2589.53     3048.54    612.98 o 
 -11  10   6     1427.47     1880.39   1309.74 o 
 -10  10   6    23177.58    23018.55    237.28 o 
  -9  10   6     8563.33     8167.71    766.41 o 
  -8  10   6      898.03     1602.62    296.15 o 
  -7  10   6      125.46      509.15    399.65 o 
  -6  10   6     4687.88     4684.45    343.19 o 
  -5  10   6    13600.63    15022.14    636.44 o 
  -4  10   6    17806.28    17269.90   1728.93 o 
  -3  10   6    10880.83    10537.36   1218.35 o 
  -2  10   6    11464.30    12098.27   1269.57 o 
  -1  10   6    14971.46    14955.48    380.97 o 
   0  10   6    20099.53    21488.76    739.05 o 
   1  10   6    30432.52    30605.50    400.05 o 
   2  10   6     1001.88     1205.95    297.92 o 
   3  10   6    13156.02    14003.33    616.11 o 
   4  10   6    39868.22    37715.65   1298.53 o 
   5  10   6     2986.21     3787.62    478.87 o 
   6  10   6    41989.90    39699.71    501.98 o 
   7  10   6     9524.70    11472.43    355.87 o 
   8  10   6    11643.11    13587.20    927.35 o 
   9  10   6     3280.79     3167.05    418.18 o 
  10  10   6     2779.30     3127.25    524.34 o 
  11  10   6       12.87      517.98    644.88 o 
  12  10   6    13791.17    13455.69    788.23 o 
  13  10   6     5604.71     5809.56    386.44 o 
  14  10   6      100.75      427.44    328.33 o 
  15  10   6     3695.10     3742.06    229.11 o 
  16  10   6      691.40     2075.07   1162.83 o 
 -15  11   6     1508.34     1420.98    191.81 o 
 -14  11   6     1321.10     1552.83    206.63 o 
 -13  11   6     5088.52     4619.91    813.15 o 
 -12  11   6       38.37      380.69    867.90 o 
 -11  11   6     2481.48     3521.00   1086.25 o 
 -10  11   6     4476.88     4439.74    286.27 o 
  -9  11   6     1557.22     2528.69   1268.54 o 
  -8  11   6    13640.84    16635.14    923.86 o 
  -7  11   6     5793.48     5941.83    646.10 o 
  -6  11   6    39140.16    41191.04   1338.58 o 
  -5  11   6    82736.60    78504.23    986.04 o 
  -4  11   6    41752.45    38555.55   1784.59 o 
  -3  11   6    59119.85    53896.66    383.28 o 
  -2  11   6    19814.11    19862.51    861.61 o 
  -1  11   6    26492.78    23802.58     65.80 o 
   0  11   6    33057.14    30279.07    378.80 o 
   1  11   6    15339.24    14213.96    162.92 o 
   2  11   6    26223.46    24514.82   1300.93 o 
   3  11   6      346.42      600.50    445.47 o 
   4  11   6    14106.77    15338.04    453.41 o 
   5  11   6    43288.78    40454.72    939.49 o 
   6  11   6     3117.69     3275.52    326.84 o 
   7  11   6     5539.12     5772.16    352.51 o 
   8  11   6      416.94      919.34    339.17 o 
   9  11   6      121.11       97.52     19.82 o 
  10  11   6     1728.42     2929.87    528.72 o 
  11  11   6     3191.11     3178.11    374.53 o 
  12  11   6    13993.17    13106.08   1079.97 o 
  13  11   6       70.35      352.74    410.74 o 
  14  11   6     2610.55     2823.57    359.16 o 
  15  11   6      215.57      235.08     70.04 o 
 -14  12   6     2277.82     3819.90   1530.84 o 
 -13  12   6        5.05     1066.18   1335.55 o 
 -12  12   6      739.87     1319.48    370.55 o 
 -11  12   6     1118.16     1235.46   1050.67 o 
 -10  12   6       88.83      186.51    129.22 o 
  -9  12   6      451.11      548.24    384.72 o 
  -8  12   6    26172.67    24722.35   1049.98 o 
  -7  12   6     1120.58     1803.46    763.59 o 
  -6  12   6     4993.25     5618.19   1785.68 o 
  -5  12   6    14201.79    15903.08    769.92 o 
  -4  12   6    18849.20    19511.41   1419.63 o 
  -3  12   6     1977.92     3090.00   1274.27 o 
  -2  12   6    40392.50    37273.72    462.00 o 
  -1  12   6       28.66      269.17    290.58 o 
   0  12   6     1647.87     1593.85    363.55 o 
   1  12   6    31158.18    28596.30    368.79 o 
   2  12   6     9814.69     9702.20    318.55 o 
   3  12   6     6786.62     7459.06    573.07 o 
   4  12   6    21603.47    20118.67   1484.70 o 
   5  12   6     2196.03     3511.93   1913.55 o 
   6  12   6    41983.98    40492.99    521.52 o 
   7  12   6    12257.15    11837.31    452.77 o 
   8  12   6     6343.31     6048.65    404.68 o 
   9  12   6     5898.36     5852.57    286.33 o 
  10  12   6     2799.44     3121.66    429.42 o 
  11  12   6     7098.68     6997.29    441.46 o 
  12  12   6     1369.01     2015.64    246.69 o 
  13  12   6     2540.41     3665.04    536.31 o 
  14  12   6     2265.59     2686.97    423.08 o 
  15  12   6     5718.52     6719.69    908.39 o 
 -13  13   6     3363.20     3339.98    248.54 o 
 -12  13   6      830.51     1484.42    846.56 o 
 -11  13   6      168.69      249.06    613.77 o 
 -10  13   6      158.91      550.02    604.73 o 
  -9  13   6      584.55      544.65    149.93 o 
  -8  13   6        7.94      564.56   1107.82 o 
  -7  13   6     5630.81     5960.38   1251.69 o 
  -6  13   6     1018.02     1412.03    569.64 o 
  -5  13   6     1422.04     1608.46    536.24 o 
  -4  13   6      997.43     1396.79    171.35 o 
  -3  13   6     7340.86     7916.41    904.75 o 
  -2  13   6       99.82      546.70    686.35 o 
  -1  13   6       99.33      310.57    132.06 o 
   0  13   6    22066.48    25388.61    857.74 o 
   1  13   6     4179.91     4752.27    306.18 o 
   2  13   6       87.22      548.30    597.58 o 
   3  13   6    25023.54    26305.99    883.25 o 
   4  13   6    14231.59    13090.10    507.02 o 
   5  13   6    24496.29    22670.56    292.48 o 
   6  13   6     5907.06     5928.50    177.33 o 
   7  13   6        3.71       20.95    488.88 o 
   8  13   6    21824.37    20428.99   1030.24 o 
   9  13   6     9707.72     9030.49    229.53 o 
  10  13   6     5055.17     4687.51    281.64 o 
  11  13   6      438.14      735.17    229.20 o 
  12  13   6      283.69      338.17    244.08 o 
  13  13   6      999.93     1011.82    171.84 o 
  14  13   6     8957.14     8653.22    244.46 o 
 -13  14   6     2518.98     3000.45   1161.64 o 
 -12  14   6     7604.21     7282.74    384.76 o 
 -11  14   6      696.53     1025.60   1186.52 o 
 -10  14   6     4694.92     5276.42   1054.43 o 
  -9  14   6     4517.84     4640.25   1168.84 o 
  -8  14   6       55.53      209.82    562.81 o 
  -7  14   6    20294.05    21882.07    802.79 o 
  -6  14   6     3868.91     4335.37    403.37 o 
  -5  14   6    55986.60    53078.82   1265.72 o 
  -4  14   6     9745.13     9528.14   2195.41 o 
  -3  14   6    14017.97    14312.29    777.13 o 
  -2  14   6     1174.15     1696.40    283.25 o 
  -1  14   6     4937.70     5659.68    382.43 o 
   0  14   6     2033.84     2069.41    655.57 o 
   1  14   6    17587.68    20281.09    583.67 o 
   2  14   6    16288.28    18075.39    719.48 o 
   3  14   6    12203.42    11683.58    917.98 o 
   4  14   6    16632.40    16047.41   1682.62 o 
   5  14   6     2669.88     3449.36    390.18 o 
   6  14   6     1312.76     2077.67    527.80 o 
   7  14   6     9925.42    11113.57    606.04 o 
   8  14   6    10954.01    14522.43    762.30 o 
   9  14   6     9464.84     9217.80    349.87 o 
  10  14   6      547.85      558.87    128.87 o 
  11  14   6        4.05       83.80    268.55 o 
  12  14   6      692.60     1716.22    507.56 o 
  13  14   6     2593.95     3055.38    261.05 o 
  14  14   6       59.42      204.85    474.25 o 
 -12  15   6     5231.94     5793.78   1060.78 o 
 -11  15   6    23184.15    21449.79   1114.81 o 
 -10  15   6     6370.02     6130.57    153.08 o 
  -9  15   6      888.78     1162.94    724.00 o 
  -8  15   6    10308.72    12778.41   1304.65 o 
  -7  15   6     5987.67     6251.56    349.35 o 
  -6  15   6     2687.69     3910.79   1007.71 o 
  -5  15   6     1652.60     1850.52    127.87 o 
  -4  15   6     7056.28     6857.92    309.32 o 
  -3  15   6    20167.90    22097.13    814.23 o 
  -2  15   6       40.99      131.28    124.72 o 
  -1  15   6    28480.38    27960.13    442.20 o 
   0  15   6     4362.37     4449.42    410.70 o 
   1  15   6     6574.74     6353.94    476.21 o 
   2  15   6        3.98      154.69    423.16 o 
   3  15   6    10874.78    11150.27    860.60 o 
   4  15   6    21258.46    20285.16   1743.31 o 
   5  15   6     1981.76     2335.99    283.78 o 
   6  15   6    64011.00    58483.28    439.67 o 
   7  15   6       76.27      457.67    771.48 o 
   8  15   6    18560.11    19194.65    579.13 o 
   9  15   6       10.44       80.61    776.23 o 
  10  15   6     1245.54     2894.65    898.54 o 
  11  15   6      118.50      467.50    387.34 o 
  12  15   6     5771.38     6610.54    748.37 o 
  13  15   6    11454.48    10378.01    295.07 o 
 -11  16   6    25610.07    26541.18   1056.28 o 
 -10  16   6       13.20      153.12    385.50 o 
  -9  16   6     7851.29     7117.68    275.10 o 
  -8  16   6      311.03      296.92    119.77 o 
  -7  16   6       78.92      228.01    273.30 o 
  -6  16   6     4014.72     4968.93   2073.84 o 
  -5  16   6    26575.83    29231.43   1235.41 o 
  -4  16   6      816.38     1879.80    860.14 o 
  -3  16   6    20361.39    19168.88    392.62 o 
  -2  16   6      128.28      868.92    431.97 o 
  -1  16   6     5318.32     5031.59    110.48 o 
   0  16   6    21165.66    19377.83    359.88 o 
   1  16   6       96.45      441.83    313.08 o 
   2  16   6     8320.05     9484.47    354.83 o 
   3  16   6      286.29      472.65    256.44 o 
   4  16   6     7026.80     6543.27    302.63 o 
   5  16   6    24858.54    22814.74    408.96 o 
   6  16   6      117.09      507.03    393.11 o 
   7  16   6    19656.99    21610.46    674.83 o 
   8  16   6      378.63      622.21    668.83 o 
   9  16   6      195.21      547.96    436.97 o 
  10  16   6     7657.62     7406.78    447.70 o 
  11  16   6      530.56      721.74    278.87 o 
  12  16   6     3320.36     3523.76    159.69 o 
 -10  17   6      173.55      588.02   1325.53 o 
  -9  17   6       35.11      266.69    287.30 o 
  -8  17   6     1590.85     2063.09    458.14 o 
  -7  17   6     4437.02     4977.94    603.33 o 
  -6  17   6     6193.23     6823.98    774.09 o 
  -5  17   6     8276.61     8230.90    980.14 o 
  -4  17   6       33.69      392.40   1041.35 o 
  -3  17   6     5112.44     4715.25    470.06 o 
  -2  17   6      696.93     1326.79    935.82 o 
  -1  17   6    10090.80    13070.19   1197.66 o 
   0  17   6     5020.88     5495.79    869.03 o 
   1  17   6    10764.15    10313.30   1692.82 o 
   2  17   6     6838.82     6505.62    282.96 o 
   3  17   6    17539.65    20306.17    593.27 o 
   4  17   6    11066.97    11423.04    679.33 o 
   5  17   6     1730.80     1773.61    496.61 o 
   6  17   6      154.29      384.51    208.13 o 
   7  17   6     2021.17     2743.46    359.36 o 
   8  17   6      205.74      574.14    438.61 o 
   9  17   6      361.52      576.71    348.44 o 
  10  17   6     3789.75     4880.17    850.37 o
[truncated: 624,502 more chars]
